# Supplementary material for: Promoting photocatalytic CO2 reduction with a molecular copper purpurin chromophore
Source: Nat Commun. 2021 Mar 23;12:1835. doi: 10.1038/s41467-021-21923-9 (PMC7987958; doi:10.1038/s41467-021-21923-9)
Supplement: Supplementary file 3 — Source Data [file 41467_2021_21923_MOESM3_ESM.xlsx]

## Sheet: Figure3a
	X-axis	Y-axis(Absorbance)
	Wavelength(nm)	PP	CuPP
	800	0.0065	0.00451
	798	0.00311	0.00052
	796	0.00406	0.002
	794	0.0037	0.00322
	792	0.00423	0.00455
	790	0.00666	0.00471
	788	0.00518	0.00378
	786	0.00456	0.0065
	784	0.00303	-0.00087
	782	0.00397	0.00487
	780	0.00513	0.00466
	778	0.00598	0.0036
	776	0.00403	0.00414
	774	0.00749	0.00398
	772	0.00768	0.00361
	770	0.00383	0.00349
	768	0.00393	0.00194
	766	0.00322	0.00281
	764	0.0059	0.00411
	762	0.00433	0.00403
	760	0.00448	0.00303
	758	0.00312	0.00273
	756	0.004	0.00314
	754	0.0044	0.00263
	752	0.00613	0.00605
	750	0.00468	0.00472
	748	0.00209	0.00172
	746	0.00592	0.004
	744	0.00423	0.00365
	742	0.00341	0.00293
	740	0.00205	0.00371
	738	0.00459	0.00472
	736	0.00365	0.00339
	734	0.00471	0.00437
	732	0.00391	0.00252
	730	0.00483	0.0035
	728	0.00593	0.00515
	726	0.00523	0.00638
	724	0.00594	0.00368
	722	0.00607	0.00296
	720	0.00391	0.00404
	718	0.00517	0.00327
	716	0.00584	0.00357
	714	0.00396	0.00493
	712	0.00539	0.00456
	710	0.00477	0.00561
	708	0.00675	0.00487
	706	0.00468	0.00485
	704	0.00396	0.00307
	702	0.00537	0.00485
	700	0.00519	0.00463
	698	0.00529	0.00545
	696	0.00469	0.00379
	694	0.00618	0.00521
	692	0.00508	0.00626
	690	0.00456	0.00578
	688	0.00497	0.00519
	686	0.00605	0.0058
	684	0.00449	0.00516
	682	0.00421	0.00578
	680	0.00448	0.00489
	678	0.00413	0.00515
	676	0.00405	0.00538
	674	0.00382	0.00551
	672	0.00552	0.00765
	670	0.00411	0.00613
	668	0.00614	0.00682
	666	0.00684	0.00747
	664	0.0056	0.00769
	662	0.00653	0.00728
	660	0.00501	0.00725
	658	0.00613	0.00767
	656	0.00598	0.00806
	654	0.00573	0.00821
	652	0.00475	0.00899
	650	0.00488	0.00904
	648	0.00571	0.00913
	646	0.00618	0.01021
	644	0.00544	0.00974
	642	0.00625	0.01152
	640	0.00762	0.01159
	638	0.00667	0.01142
	636	0.00782	0.0132
	634	0.0057	0.01337
	632	0.00705	0.01539
	630	0.00707	0.01592
	628	0.00717	0.01641
	626	0.00758	0.01716
	624	0.00796	0.01948
	622	0.00986	0.02263
	620	0.00939	0.02247
	618	0.01046	0.02525
	616	0.01042	0.02651
	614	0.01113	0.03019
	612	0.01198	0.03101
	610	0.01162	0.03375
	608	0.01245	0.03645
	606	0.01165	0.03965
	604	0.01183	0.04383
	602	0.0129	0.0482
	600	0.01458	0.05446
	598	0.01501	0.06224
	596	0.01531	0.07139
	594	0.01543	0.08388
	592	0.01611	0.10127
	590	0.01643	0.12268
	588	0.01614	0.14993
	586	0.01749	0.19013
	584	0.01707	0.23833
	582	0.01797	0.29793
	580	0.01854	0.3721
	578	0.01974	0.45386
	576	0.01942	0.54179
	574	0.02014	0.63001
	572	0.02151	0.70635
	570	0.02279	0.76837
	568	0.02254	0.80914
	566	0.02244	0.82298
	564	0.02326	0.81616
	562	0.02468	0.7944
	560	0.02525	0.76314
	558	0.02613	0.72417
	556	0.02715	0.68769
	554	0.02825	0.65312
	552	0.02974	0.6218
	550	0.03298	0.59739
	548	0.03404	0.57881
	546	0.03792	0.57003
	544	0.04122	0.57079
	542	0.04548	0.58085
	540	0.051	0.59913
	538	0.05846	0.62578
	536	0.0666	0.6556
	534	0.07784	0.68679
	532	0.0894	0.70795
	530	0.1059	0.72407
	528	0.12146	0.72754
	526	0.14111	0.72024
	524	0.1616	0.70377
	522	0.18198	0.68245
	520	0.20172	0.65855
	518	0.21747	0.63371
	516	0.23104	0.6107
	514	0.24307	0.5903
	512	0.25127	0.57153
	510	0.25842	0.55628
	508	0.26516	0.54283
	506	0.27201	0.53113
	504	0.27798	0.52185
	502	0.28626	0.51455
	500	0.29395	0.5077
	498	0.30132	0.50065
	496	0.31055	0.49265
	494	0.32195	0.48048
	492	0.33414	0.46628
	490	0.34757	0.44916
	488	0.36134	0.42968
	486	0.3737	0.40941
	484	0.38468	0.38801
	482	0.39156	0.36972
	480	0.39633	0.35037
	478	0.3976	0.33247
	476	0.39684	0.31716
	474	0.3946	0.3028
	472	0.39119	0.29004
	470	0.3872	0.27874
	468	0.38284	0.26825
	466	0.37757	0.25796
	464	0.37282	0.24881
	462	0.36788	0.23917
	460	0.36389	0.22966
	458	0.36019	0.22037
	456	0.35562	0.20999
	454	0.35016	0.20005
	452	0.344	0.19141
	450	0.33563	0.1831
	448	0.32612	0.17619
	446	0.31613	0.17108
	444	0.30436	0.16695
	442	0.29283	0.1645
	440	0.28103	0.16325
	438	0.26916	0.16322
	436	0.25783	0.16358
	434	0.24638	0.16442
	432	0.23531	0.165
	430	0.22506	0.16559
	428	0.2148	0.16583
	426	0.20473	0.16569
	424	0.19523	0.16543
	422	0.1849	0.16489
	420	0.17493	0.16433
	418	0.16561	0.1637
	416	0.15601	0.163
	414	0.14648	0.16201
	412	0.13827	0.16112
	410	0.13033	0.16005
	408	0.12292	0.15852
	406	0.11651	0.15672
	404	0.11101	0.15451
	402	0.10611	0.15183
	400	0.10218	0.14932
	398	0.09896	0.14684
	396	0.09608	0.14392
	394	0.09417	0.14206
	392	0.09239	0.14016
	390	0.09078	0.13869
	388	0.08912	0.13743
	386	0.08797	0.13639
	384	0.08758	0.13583
	382	0.0875	0.13507
	380	0.08764	0.13437
	378	0.08789	0.13358
	376	0.0883	0.13279
	374	0.08893	0.13198
	372	0.08937	0.13125
	370	0.0893	0.13089
	368	0.08945	0.13038
	366	0.08953	0.13024
	364	0.08964	0.13015
	362	0.08951	0.12995
	360	0.08949	0.12957
	358	0.08949	0.12905
	356	0.08979	0.12824
	354	0.09	0.12702
	352	0.0911	0.12603
	350	0.0926	0.12467
	348	0.09479	0.12352
	346	0.09741	0.12262
	344	0.10079	0.12176
	342	0.10511	0.12133
	340	0.11081	0.121
	338	0.11737	0.12095
	336	0.12521	0.12176
	334	0.13384	0.12312
	332	0.14223	0.12545
	330	0.15074	0.12868
	328	0.15988	0.1332
	326	0.16874	0.13876
	324	0.17758	0.1453
	322	0.18868	0.15483
	320	0.19968	0.16545
	318	0.21113	0.17801
	316	0.22437	0.19449
	314	0.23721	0.21165
	312	0.25376	0.23468
	310	0.27371	0.26323
	308	0.29581	0.2969
	306	0.32273	0.34174
	304	0.35492	0.39765
	302	0.38422	0.45101
	300	0.41423	0.51125
	298	0.43909	0.57475
	296	0.45625	0.64597
	294	0.46709	0.72401
	292	0.4714	0.81411
	290	0.47019	0.89532
	288	0.46347	0.99132
	286	0.45427	1.07879
	284	0.44383	1.15326
	282	0.43334	1.20689
	280	0.42573	1.23574
	278	0.42181	1.24471
	276	0.42284	1.23901
	274	0.42998	1.22164
	272	0.44197	1.19627
	270	0.46725	1.1555
	268	0.50964	1.10483
	266	0.57099	1.05458
	264	0.69093	1.00184
	262	0.90313	0.97391
	260	1.15337	0.98347
	258	1.53667	1.06134
	256	1.87421	1.25773
	254	2.07094	1.60931
	252	2.28129	2.13578
	250	2.62484	2.96865
	248	3.03759	3.9837
	246	3.41299	4.09754
	244	3.72729	4.60853
	242	3.98355	5.00001
	240	3.84186	4.30431
	238	3.79407	4.45577
	236	4.03006	4.21742
	234	4.31882	4.4028
	232	4.19248	5.00001
	230	5.00001	5.00001
	228	5.00001	5.00001
	226	3.99511	4.60001
	224	4.13841	4.57268
	222	3.79495	4.12557
	220	3.68477	3.95619
	218	3.69401	3.82028
	216	3.61559	3.85172
	214	3.61724	3.75149
	212	3.59371	3.70731
	210	3.55057	3.71556
	208	3.58303	3.69314
	206	3.56742	3.76385
	204	3.49255	3.7048
	202	3.44359	3.54479
	200	3.30873	3.43823

## Sheet: Figure3b
		X-axis(Emission/nm)	Y-axis (Excitation/nm)
		--	500	495	490	485	480	475	470	465	460	455	450	445	440	435	430	425	420	415	410	405	400
		509.567	51.0593	49.2339	52.0486	57.0366	55.2239	56.4241	53.9562	52.7797	51.6063	52.7656	50.3963	47.7496	44.9589	39.6773	37.3148	33.2988	28.5427	25.5454	22.8153	21.3241	21.3721
		510.049	51.6418	54.6204	56.1153	62.0112	58.504	59.633	58.438	55.0755	54.8467	54.8287	50.968	51.8267	47.368	41.4543	37.6864	35.1773	29.8344	27.0843	24.0959	23.2243	20.8627
		510.531	55.3417	59.358	59.7244	64.6565	63.4342	63.0858	61.3457	59.9789	58.8203	58.5942	55.609	52.4403	48.9844	47.2294	39.4829	36.2394	33.4696	28.7354	26.8071	25.006	24.1039
		511.013	60.3749	59.4728	64.4259	67.8944	69.7645	66.2424	65.0219	64.6122	62.4956	61.5529	62.9784	58.3709	55.6293	49.2578	42.4549	39.4218	35.0009	30.8676	29.9576	24.9294	24.8951
		511.495	62.2279	66.9423	69.9703	73.7415	73.9867	71.9296	70.2471	67.3267	67.2327	67.5992	64.2612	63.9061	59.5778	48.5004	46.5818	41.8369	36.4519	32.0916	29.1396	27.8597	28.1236
		511.976	66.502	70.1247	75.783	77.8594	77.5316	76.9717	74.6996	70.578	73.6025	71.3307	67.8876	66.0168	59.801	53.6963	50.2724	46.369	41.4052	35.7187	32.933	29.0857	29.2962
		512.458	70.3715	77.24	79.8278	86.5719	82.4416	82.316	79.0126	78.32	76.7695	75.4257	72.1112	69.4948	64.7144	59.1223	53.1599	47.8612	42.6287	36.9934	34.1588	31.091	30.3205
		512.94	75.837	80.6653	83.8945	89.2773	90.6127	86.347	86.4332	82.1224	82.0795	81.7321	80.4239	76.5282	67.7417	62.9242	57.3777	51.0126	45.2338	42.3552	37.9209	33.1583	33.3772
		513.421	80.0433	87.1523	89.4761	96.1779	96.8371	93.7796	90.6245	90.064	88.3328	89.1996	83.2875	77.976	71.5577	67.31	60.4449	57.3896	49.3454	43.5793	40.0994	34.8464	31.881
		513.902	87.3534	90.7604	100.904	104.028	105.213	101.886	97.8233	96.0305	95.2622	95.1529	90.7938	88.0798	78.5487	73.3093	65.5655	60.752	54.0468	44.6837	42.5847	38.1639	37.623
		514.383	92.0311	102.323	106.295	112.61	111.146	106.249	103.294	101.973	101.339	100.246	95.5362	92.2501	84.9522	79.2819	70.0548	61.3794	55.7082	51.1291	44.7289	40.8208	37.9035
		514.864	99.197	104.998	114.353	119.163	118.577	117.758	113.341	109.746	110.426	108.179	103.272	99.1731	92.0564	83.1478	72.9184	66.3799	60.9538	54.2052	49.0348	43.9976	40.4454
		515.345	104.997	115.778	123.913	124.741	126.142	126.644	123.938	119.449	119.244	114.932	112.193	104.781	96.4189	87.9656	80.245	74.1491	64.8067	56.1376	52.5611	47.5874	45.8399
		515.826	116.125	123.078	132.256	139.466	136.193	132.431	126.39	124.587	123.671	121.723	120.984	113.529	103.673	92.6723	87.1462	76.3161	70.384	56.0741	54.174	53.4391	44.9522
		516.307	122.302	132.147	139.687	145.888	144.159	143.596	139.808	135.567	138.45	132.966	127.392	119.58	109.033	100.953	91.0994	83.1415	70.8252	64.2318	56.222	53.2394	50.6826
		516.788	131.147	139.37	153.158	159.128	158.48	154.044	147.43	145.142	148.433	143.036	136.754	126.509	115.949	107.31	100.803	88.0604	80.3192	70.9431	63.8066	59.0416	54.5786
		517.268	139.342	152.877	164.897	168.05	166.599	164.917	158.281	157.498	156.058	154.375	145.847	136.041	122.331	117.805	104.667	96.0825	85.0016	71.9987	66.0919	61.3079	58.8428
		517.749	149.58	166.048	174.583	179.04	183.352	176.07	172.822	166.117	165.537	163.274	158.008	153.173	135.522	119.055	112.401	101.548	90.9738	79.7397	69.5106	64.317	62.9297
		518.229	161.53	179.064	184.975	192.576	194.109	188.909	185.896	178.485	174.088	175.573	167.229	159.385	144.733	131.633	121.311	107.415	97.2401	84.4941	79.7882	69.6322	67.8929
		518.709	175.203	190.385	198.981	206.163	208.481	201.878	196.5	192.774	188.795	187.625	183.079	169.759	156.043	138.567	128.445	117.211	105.028	89.9018	79.6766	75.1728	70.142
		519.189	184.146	199.203	213.553	219.68	218.973	216.96	211.919	201.847	200.218	199.552	193.757	178.789	165.367	149.445	137.243	126.041	110.332	98.3587	88.3577	81.0273	75.511
		519.67	197.164	216.023	232.133	237.321	231.718	230.845	223.09	219.526	218.644	215.265	201.599	194.676	178.971	160.153	146.171	131.879	122.498	103.696	92.9158	85.5563	82.0766
		520.149	216.694	230.245	244.619	256.387	250.358	248.357	238.418	238.397	235.515	227.454	220.605	205.105	192.798	175.287	155.137	140.195	126.455	111.751	98.8611	92.6075	83.1722
		520.629	226.905	246.193	264.356	274.019	271.174	262.255	257.194	250.241	251.89	245.817	236.097	220.96	203.132	182.145	167.434	154.235	134.07	116.195	107.106	98.1407	92.2212
		521.109	243.141	260.952	282.342	288.022	288.697	283.339	276.004	267.273	266.575	261.361	255.242	233.568	217.767	198.61	181.063	164.622	143.197	126.851	113.02	105.381	100.078
		521.589	259.486	279.075	296.079	315.888	309.152	303.148	291.879	287.088	285.438	278.835	267.667	248.096	230.188	214.279	189.688	175.899	156.688	134.39	119.224	111.505	101.016
		522.068	272.534	294.453	320.433	333.316	327.729	321.459	312.625	301.937	304.779	302.917	285.804	265.502	244.934	227.209	201.608	185.745	164.795	146.533	130.482	122.972	112.431
		522.548	293.696	310.508	342.332	353.118	350.755	341.262	330.948	321.522	322.478	314.899	305.013	282.331	261.7	237.058	213.679	195.567	171.331	152.62	137.645	126.795	117.891
		523.027	313.901	336.808	357.353	373.059	367.397	367.367	351.738	345.409	341.463	340.841	322.508	303.556	281.062	255.289	231.243	205.777	184.597	163.897	143.999	133.011	122.947
		523.507	329.121	360.111	381.415	401.942	400.042	389.357	374.999	364.14	364.393	357.754	340.787	318.574	296.134	268.577	247.81	221.141	195.282	173.491	153.432	139.868	133.5
		523.986	347.443	379.875	407.33	421.406	419.789	406.767	400.764	386.708	391.357	374.489	363.846	338.556	316.189	285.732	262.208	236.075	209.623	180.647	164.527	149.618	142.248
		524.465	379.271	398.332	430.875	453.115	443.398	434.003	419.144	407.273	406.861	401.586	387.419	361.267	329.391	302.154	275.02	247.94	224.382	192.569	173.229	160.72	153.061
		524.944	397.382	423.879	460.381	473.918	471.661	463.507	447.425	424.926	438.342	425.089	406.615	381.977	348.619	320.199	288.699	260.261	237.937	204.927	184.316	173.964	158.429
		525.423	417.141	455.704	488.914	502.92	502.217	491.003	472.058	467.138	459.651	456.549	431.891	406.482	378.591	344.697	312.89	280.227	252.363	220.721	195.259	184.433	171.463
		525.902	446.805	488.864	521.156	541.412	538.094	525.04	505.418	498.404	486.52	487.003	457.21	429.129	395.056	359.467	328.331	303.301	267.121	229.843	208.294	195.947	180.015
		526.38	479.33	514.033	543.925	570.15	561.504	551.831	534.847	522.328	512.17	537.875	492.948	445.798	419.512	383.895	351.192	316.469	279.97	246.886	219.796	200.516	189.033
		526.859	493.607	538.606	569.798	604.674	593.954	578.713	563.285	549.357	545.494	564.613	510.231	478.402	436.828	406.578	368.051	334.093	292.822	257.151	230.688	215.388	198.744
		527.338	524.669	562.183	611.19	625.936	622.539	606.126	590.296	575.213	576.646	599.061	537.718	503.998	466.413	418.616	385.928	347.408	309.06	274.613	243.201	224.976	212.821
		527.816	552.794	598.938	642.524	666.128	653.108	644.542	617.522	606.898	606.089	631.96	563.007	527.219	489.147	443.863	403.601	368.635	325.465	285.702	251.735	229.981	217.497
		528.294	573.447	635.085	674.634	700.763	690.014	685.766	654.798	645.077	639.617	659.167	595.499	561.281	512.479	473.055	428.245	383.858	340.588	297.782	267.319	245.999	228.374
		528.772	606.899	662.564	703.725	735.769	726.739	709.668	684.858	669.826	667.883	688.833	628.14	590.396	540.337	496.424	452.115	408.118	356.281	316.027	285.059	257.724	241.998
		529.251	640.529	689.432	742.521	772.549	758.182	743.924	721.491	705.818	703.815	721.481	652.869	612.326	565.432	519.796	474.016	426.161	375.691	326.21	293.817	270.507	251.111
		529.729	672.404	721.222	778.688	814.76	800.945	775.564	755.104	737.82	731.55	758.689	682.491	652.745	592.409	549.869	491.268	443.001	400.109	341.211	309.172	277.268	268.45
		530.207	699.38	760.887	814.979	839.003	843.425	813.528	785.789	774.398	771.172	792.634	717.099	668.41	616.846	569.469	516.978	467.005	410.171	364.317	319.169	300.599	276.664
		530.684	735.985	798.426	847.738	884.715	871.133	853.62	825.697	807.528	802.121	822.055	745.023	702.121	647.955	588.835	539.27	487.278	426.936	375.861	334.832	308.101	289.626
		531.162	761.962	826.364	877.208	916.718	906.479	885.585	865.667	839.709	833.337	856.094	776.999	729.147	678.166	622.746	562.315	511.258	447.829	395.907	352.295	334.617	303.884
		531.64	797.253	852.246	924.298	949.27	945.609	922.186	892.797	870.597	872.917	885.425	813.426	752.606	706.782	646.402	582.432	535.431	467.153	401.442	367.118	337.107	313.818
		532.117	822.617	895.636	956.481	989.776	979.055	956.642	932.264	912.078	901.655	919.649	844.289	787.24	729.606	659.743	607.645	546.423	488.16	428.821	384.416	344.567	330.057
		532.595	856.925	930.027	990.994	1031.02	1013.75	997.293	967.218	940.249	937.648	957.556	866.153	822	754.315	694.758	622.905	574.909	497.777	443.241	397.013	366.001	342.362
		533.072	886.075	958.961	1025.51	1062.32	1055.43	1036.2	995.4	983.672	971.724	993.438	899.858	849.402	786.665	721.726	661.068	587.909	516.882	454.225	404.072	374.025	351.111
		533.549	918.342	999.852	1055.64	1094.67	1091.25	1076.48	1034.11	1010.73	1007.14	1028.58	934.933	880.134	818.167	735.221	674.124	615.369	538.098	478.187	426.322	387.279	358.665
		534.026	953.106	1032.63	1109.17	1152.62	1136.44	1110.17	1073.66	1051.94	1050.52	1054.77	976.027	911.184	837.125	772.05	700.758	634.028	558.827	483.498	436.488	406.977	376.251
		534.503	985.631	1064.09	1140.06	1182.08	1164.66	1141.71	1106.65	1082.42	1075.06	1097.42	1015.29	940.406	860.97	789.972	723.742	654.262	581.319	508.552	448.26	414.8	388.55
		534.98	1019.24	1104.03	1166.08	1222.33	1188.07	1182.57	1141.56	1109.65	1117.58	1122.14	1041.76	982.829	899.455	826.275	741.094	680.208	591.768	524.42	471.201	426.939	398.413
		535.457	1040.89	1127.2	1209.01	1262.22	1245.02	1208.2	1174.74	1148.63	1143.21	1165.77	1063.38	1002.97	915.71	847.627	764.723	688.855	611.937	540.638	480.119	440.686	415.955
		535.934	1080.46	1173.9	1244.27	1294.5	1289.63	1257.41	1214.57	1186.3	1179.13	1189.83	1099.46	1035.37	955.665	870.057	788.168	711.404	627.372	556.004	500.27	453.297	415.452
		536.411	1109.81	1188.59	1277.91	1334.29	1310.67	1285.21	1244.88	1218.41	1202.07	1216.84	1129.84	1053.42	976.865	897.566	816.806	735.436	646.043	569.746	511.215	473.961	435.045
		536.887	1135.57	1231.67	1308.77	1357.88	1345.26	1315.07	1277.55	1242.97	1240.02	1252.88	1150.14	1086.24	1000.2	918.52	834.33	759.907	664.563	575.777	522.005	480.384	451.356
		537.364	1166.91	1263	1349.4	1391.34	1382.74	1349.86	1309.44	1286.16	1266.08	1282.02	1193.19	1107	1026.35	940.852	846.098	776.613	683.088	600.71	536.779	488.543	457.405
		537.84	1194.21	1288.47	1386.08	1432.36	1416.65	1383.62	1335.88	1310.51	1297.59	1315.25	1209.55	1137.74	1055.62	968.878	877.462	791.551	699.97	615.199	554.294	501.707	469.069
		538.316	1222.72	1323.55	1419.21	1463.89	1445.87	1422.34	1373	1341.73	1331.9	1338.26	1248.31	1164.26	1083.89	990.81	898.505	817.482	712.451	624.967	559.555	516.264	481.264
		538.793	1259.11	1357.34	1445.3	1504.34	1477.09	1459.5	1392.13	1379.43	1363.72	1376.4	1270.19	1197.97	1107.46	1013.28	918.873	826.794	731.641	645.672	581.32	531.384	496.114
		539.269	1273.68	1380.51	1476.14	1534	1512.88	1487.17	1426.43	1402.76	1392.08	1399.29	1310.91	1221.76	1130.07	1041.17	934.005	853.134	740.838	651.945	590.697	547.207	505.933
		539.745	1305.48	1407.87	1509.46	1561.44	1547.85	1507.7	1462.18	1434.8	1430.32	1433.14	1320.62	1244.3	1159.11	1045.78	947.466	860.345	763.869	665.043	604.901	555.539	514.956
		540.22	1329.93	1435.63	1543.21	1599.26	1575.41	1551.37	1490.89	1456.16	1444.8	1449.51	1355.1	1280.8	1172.87	1071.34	970.521	883.128	780.633	679.721	611.093	557.958	522.614
		540.696	1353.13	1456.41	1567.35	1617.66	1603.48	1579.93	1517.97	1482.57	1469.66	1479.42	1366.63	1292.73	1197.82	1092.22	983.349	888.982	788.177	694.476	621.608	570.816	529.081
		541.172	1373.96	1483.28	1588.61	1652.38	1617.27	1592.98	1536.7	1503.13	1492.2	1495.27	1383.6	1313.9	1195.87	1095	1004.23	916.321	799.062	700.272	631.937	577.049	536.637
		541.647	1398.16	1504.84	1610.06	1669.23	1646.35	1619.85	1565.28	1529.61	1521.42	1515.21	1416.66	1327.55	1232.12	1119.52	1016.38	929.723	812.602	709.894	637.858	589.853	546.233
		542.123	1420.66	1531.92	1636.54	1700.15	1670.71	1646.24	1587.42	1550.96	1542.41	1545.62	1446.03	1346.97	1244.32	1136.97	1036.48	939.185	829.269	721.122	654.62	597.577	555.191
		542.598	1436.42	1561.99	1658.87	1727.9	1703	1670.57	1612.09	1566.94	1558.88	1568.45	1464.33	1365.12	1277.02	1156	1053.39	949.214	842.929	737.236	660.819	607.799	563.831
		543.074	1457.2	1588.18	1691.2	1747.21	1732.72	1692.57	1633.45	1603.69	1579.81	1590.31	1484.07	1392.61	1289.73	1181.2	1064.97	970.976	850.768	744.125	673.337	612.698	574.684
		543.549	1471.77	1596.65	1696.45	1770.93	1744.08	1720.9	1656.71	1617.31	1611.41	1604.88	1517.11	1402.7	1312.73	1183.66	1082.55	984.734	869.78	760.911	674.802	632.111	582.909
		544.024	1479.23	1607.68	1730.13	1798.93	1770.63	1730.43	1673.46	1631.8	1630.98	1624.8	1524.59	1431.67	1322.64	1209.77	1091.28	991.249	868.711	765.312	685.149	633.804	590.134
		544.499	1502.61	1632.84	1745.74	1817.27	1792.44	1748.61	1689.49	1663.87	1645.48	1645.8	1540.33	1448.3	1321.88	1221.73	1108.6	1006.31	890.22	774.572	697.804	637.075	597.076
		544.974	1540.73	1657.46	1765.11	1829.66	1790.91	1778.98	1705.7	1676.83	1665.62	1663.6	1559.42	1464.02	1349.78	1218.61	1123.93	1012.6	893.385	793.317	705.753	637.533	596.618
		545.449	1539.12	1663.03	1774.64	1854.23	1821.6	1787.61	1726.44	1684.89	1687.65	1666.83	1563.42	1472.95	1357.41	1241.07	1128.05	1014.14	896.936	791.45	706.487	655.059	612.184
		545.923	1553.03	1681.66	1793.06	1867.9	1839.32	1806.8	1745.96	1712.65	1696.72	1687.14	1579.04	1487.62	1364.8	1259.28	1138.94	1039.24	910.203	793.483	713.184	663.826	614.31
		546.398	1566.1	1691.63	1813.46	1882.35	1847.05	1833.46	1760.59	1715.37	1709.14	1697.91	1586.69	1485.68	1382.59	1264.66	1149.41	1037.99	918.13	805.962	722.775	657.154	618.714
		546.872	1584.81	1711.24	1829.22	1895.63	1872.87	1821.27	1777.51	1735.34	1735.18	1702.19	1613.2	1513.5	1396.48	1283.39	1160.07	1046.09	923.471	814.563	728.764	661.371	622.578
		547.347	1599.11	1717.19	1843.64	1908.19	1894.06	1848.7	1781.15	1742.2	1732.71	1719.69	1631.85	1523.07	1406.75	1284.95	1164.48	1064.27	936.257	821.348	732.511	669.993	627.605
		547.821	1605.04	1734.44	1841.44	1924.97	1890.02	1869.62	1798.48	1758.05	1735.11	1728.29	1629.55	1527.94	1409.64	1283.28	1170.35	1067.25	936.719	820.909	730.069	670.771	629.892
		548.295	1610.17	1744.18	1865.31	1943.33	1914.78	1879.24	1806.88	1769.07	1761	1737.09	1640.6	1559.27	1427.81	1301.66	1189.8	1066.81	947.923	826.947	752.109	682.886	638.015
		548.769	1618.69	1766.12	1883.38	1943.64	1931.95	1889.49	1827.23	1784.35	1773.28	1750.97	1653.82	1552.57	1441.35	1302.87	1192.54	1077.77	956.641	830.208	753.56	679.275	634.623
		549.243	1647.96	1773.56	1881.26	1967.12	1936.26	1891.21	1839.91	1801.71	1780.14	1757.49	1670.53	1556.74	1436.63	1311.56	1201.32	1088.25	952.067	836.231	754.734	688.007	647.322
		549.717	1651.18	1784.92	1906.08	1970.03	1944.53	1916.61	1840.85	1800.7	1788.08	1775.18	1675.2	1577.53	1455.51	1330.17	1201.07	1093.37	959.233	847.629	758.291	692.08	648.127
		550.191	1656.76	1789.64	1908.61	1979.66	1935.86	1918.4	1844.64	1803.68	1803.25	1785.51	1689.72	1570.84	1458.55	1341.35	1214.29	1098.11	971.044	850.109	754.722	696.614	645.054
		550.665	1664.69	1807.04	1925	1990.45	1964.16	1930.88	1864.22	1822.56	1805.47	1789.17	1679.99	1583.38	1465.58	1328.17	1224.37	1103.84	969.973	846.558	766.138	694.828	650.642
		551.138	1669.55	1801.15	1931.14	1992.01	1963.01	1938.52	1865.83	1824.26	1821.06	1798.17	1698.71	1588.99	1474	1338.98	1213.25	1107.16	971.475	851.087	765.769	703.601	655.03
		551.612	1676.74	1806.63	1928.15	2004.34	1975.5	1941.31	1870.67	1828.78	1823.28	1791.09	1694.35	1594.8	1466.55	1356.17	1223.07	1102.6	978.461	848.531	766.268	705.904	651.801
		552.085	1676.46	1808.32	1943.67	1998.06	1967.85	1942.46	1881.85	1840.65	1825.43	1803.97	1702.21	1600	1477.88	1349.24	1224.31	1112.33	979.99	857.083	762.405	704.299	668.716
		552.559	1682.62	1814.53	1937.42	2018.82	1994.8	1942.96	1880.03	1835.69	1822.73	1804.42	1711.26	1604.92	1485.48	1356.17	1224.65	1110.86	983.263	870.383	769.862	706.67	660.465
		553.032	1691.33	1827.52	1950.84	2015.21	1994.31	1956.19	1888.39	1844.34	1836.98	1811.94	1710.55	1612.28	1484.55	1372.15	1230.11	1120.5	984.01	871.448	779.578	718.391	665.854
		553.505	1698.25	1825.98	1959.52	2028.25	2001.52	1966	1885.14	1845.48	1848.93	1823.63	1722.04	1622.33	1488.09	1355.32	1232.65	1126.66	993.968	868.042	779.962	712.682	663.12
		553.978	1696.08	1831.1	1948.92	2030.08	2000.72	1972.09	1902.34	1857.91	1842.7	1833.84	1736.95	1622.13	1501.98	1373.3	1234.73	1125.16	994.315	869.915	783.503	726.408	667.417
		554.451	1711.07	1851.41	1969.93	2043.42	2018.28	1978.71	1909.95	1858.74	1852.82	1827.21	1721.13	1620.53	1499.71	1369.28	1242.83	1134.69	998.011	875.516	791.554	719.547	675.778
		554.924	1723.07	1845.36	1985.66	2047.87	2016.41	1987.36	1921.43	1862.13	1855.03	1835.96	1739.01	1628.65	1509.27	1375.38	1240.33	1140.36	991.162	876.118	784.895	711.94	671.973
		555.397	1714.72	1866.1	1974.05	2047.47	2026.34	1991.34	1922.18	1880.01	1870.02	1842.17	1745.32	1639.56	1504.77	1380.92	1247.23	1142.18	1004.56	876.056	785.164	726.946	677.35
		555.869	1706.41	1867.08	1982.03	2061.64	2031.16	1997.55	1925.83	1876.67	1863.85	1848.07	1740.65	1630.89	1509.62	1392.2	1251.12	1144.67	997.555	876.2	796.8	724.301	677.86
		556.342	1718.74	1861.66	2008.18	2069.29	2036.96	2001.57	1926.32	1885.72	1872.76	1849.15	1749.83	1653.87	1517.99	1384.67	1263.79	1141.81	1007.61	884.109	797.634	723.317	685.746
		556.814	1737.33	1868.69	1993.91	2064	2039.62	2013.52	1942.18	1887.84	1878.22	1863.71	1751.55	1649.83	1524.95	1397.13	1259.56	1147.71	1011.51	887.2	790.511	722.081	689.098
		557.287	1750.08	1868.56	2003.88	2070.59	2050.17	2006.23	1944.86	1896.87	1880.06	1870.32	1760.23	1654.29	1518.88	1405.24	1267.98	1147.53	1010.47	879.424	801.726	728.886	682.668
		557.759	1740.3	1877.4	2007.79	2089.48	2058.58	2013.95	1939.75	1899.16	1894.02	1855.19	1766.28	1652.61	1538.79	1391.82	1274.57	1153.47	1012.06	886.36	803.702	737.498	686.504
		558.231	1744.65	1882.18	2014.75	2086.77	2054.55	1995.2	1953.07	1903.93	1887.03	1872.13	1781.4	1663.22	1529.65	1401.28	1275	1155.25	1017.24	892.41	794.792	743.265	688.279
		558.703	1754.71	1894.36	2013.27	2091.42	2064.99	2024.2	1947.91	1906.92	1896.63	1870.24	1781.09	1659.73	1529.14	1402.43	1281.31	1162.7	1016.84	896.781	806.498	726.198	686.947
		559.175	1755.51	1890.92	2028.14	2087.02	2059.4	2021.59	1958.95	1922.7	1905.12	1881.29	1771.95	1667.66	1542.39	1406.63	1271.74	1163.43	1018.1	898.71	811.017	738.682	688.524
		559.647	1757.37	1895.8	2015.69	2082.14	2061.28	2027.96	1966.44	1920.12	1897.96	1871.25	1776.17	1674.32	1547.33	1418.69	1270.6	1166.42	1017.99	898.292	813.388	739.867	692.676
		560.119	1755.99	1885.68	2031.93	2101.95	2081.18	2025.19	1957.23	1914.84	1899.36	1878.48	1777.94	1668.35	1542.03	1423.01	1285.05	1147.42	1025.1	897.903	813.992	738.319	690.829
		560.59	1773.73	1901.15	2023.24	2109.16	2085.53	2047.06	1977.3	1917.84	1912.52	1900.67	1794.08	1692.15	1549.13	1415.21	1281.67	1176.71	1025.91	903.754	810.456	743.017	694.136
		561.062	1776.28	1924.29	2047.96	2117.75	2090.85	2050.62	1979.36	1940.05	1928.33	1888.18	1790.83	1679.99	1554.53	1429.03	1289.36	1165.8	1030.3	904.863	805.79	753.664	699.247
		561.533	1780.54	1916.35	2045.63	2128.37	2097.1	2054.53	1985.78	1942.64	1926.03	1900.77	1799.51	1693.05	1565.19	1423.94	1303.38	1169.83	1027.11	904.214	822.941	748.081	700.099
		562.005	1782.96	1918.19	2047.47	2130.05	2102.12	2063.11	1987.44	1957.68	1922.18	1907.09	1798.28	1690.37	1562.48	1421.47	1299.19	1178.07	1032.68	903.454	811.028	752.274	702.436
		562.476	1790.44	1924.58	2060.8	2137.47	2122.25	2061.96	1990.68	1944.81	1938.61	1922.01	1818.06	1695.3	1571.21	1423.21	1314.69	1178.99	1047.08	907.204	819.727	755.286	701.383
		562.947	1804.97	1935.24	2060.65	2136.02	2122.72	2072.5	2000.9	1953.19	1940.6	1913	1831.61	1711.55	1568.46	1446.2	1303.59	1189.52	1039.8	928.318	827.141	747.153	704.022
		563.418	1800.38	1934.5	2067.8	2155.58	2122.75	2087.51	2008.35	1966.08	1949.82	1925.4	1827.72	1704.13	1574.04	1441.34	1310.32	1182.08	1048.71	921.026	825.472	759.51	712.425
		563.889	1813.35	1947.46	2093.26	2155.07	2122.31	2085.92	2001.39	1983	1949.08	1922.85	1823.6	1715.39	1584.58	1449.54	1314.62	1190.69	1053.67	920.939	827.939	759.675	711.274
		564.36	1819.19	1940.93	2086.83	2173.99	2133.72	2093.54	2021.14	1974.06	1964.23	1940.56	1826.2	1733.73	1590.61	1448.03	1312.75	1205.37	1059.36	935.622	838.305	769.181	708.266
		564.831	1821.62	1959.88	2090.6	2162.9	2141.82	2100.64	2025.28	1976.84	1972.2	1947.25	1834.59	1721.89	1592.15	1460.23	1318.77	1192.53	1057.31	914.75	831.052	765.124	715.794
		565.301	1823.08	1968.8	2104.25	2179.39	2153.15	2105.22	2038.26	1982.06	1981.48	1945.62	1861.93	1744.29	1603.61	1461.11	1327.58	1204.14	1058.55	928.19	832.35	764.991	724.203
		565.772	1835.27	1976.96	2108.87	2191.65	2155.27	2107.69	2046.56	1994.76	1983.4	1960.37	1854.93	1738.84	1602.26	1469.75	1330.61	1213.23	1072.91	926.406	837.195	776.627	723.61
		566.242	1834.07	1985.24	2106.85	2189.23	2164.51	2126.92	2050.26	1998.29	1989.54	1968.96	1857.16	1743.43	1598.93	1467.98	1332.17	1204.84	1069.91	931.686	845.532	767.292	726.5
		566.713	1841.7	2000.86	2130.08	2197.99	2173.17	2123.95	2052.76	2006.85	1996.21	1971.63	1857.33	1743.89	1616.29	1475.93	1339.06	1216.73	1077.15	931.568	837.834	766.654	719.723
		567.183	1855.65	2003.19	2127.01	2205.5	2183.35	2132.38	2058.63	2013.25	2001.75	1975.87	1862.59	1738.06	1623.45	1479.87	1347.08	1214.01	1079.5	946.671	850.234	779.594	718.888
		567.653	1862.6	2009.59	2143.78	2217.29	2178.43	2143.31	2073.88	2025.37	2016.64	1982.61	1888.69	1757.94	1627.03	1488.63	1347.59	1228.3	1083.04	950.027	856.311	783.98	727.704
		568.123	1869	2011.13	2145.28	2238.85	2194.67	2159.16	2077.04	2020.54	2020.84	1997.34	1888.07	1769.35	1637.79	1492	1351.58	1221.39	1085.91	953.168	847.786	784.722	734.051
		568.593	1880.84	2029.27	2155.77	2231.02	2213.11	2160.84	2090.5	2040.19	2016.98	2004.75	1907.42	1778.55	1635.47	1497.36	1369.29	1238.62	1082	951.865	859.452	787.842	747.335
		569.063	1883.16	2026.99	2173.78	2249.88	2215.06	2173.28	2093.66	2048.22	2028.96	2006.74	1901.85	1789.66	1655.6	1503.71	1366.62	1247.34	1096.99	959.751	860.574	788.559	733.915
		569.533	1892.22	2027.58	2169.1	2253.16	2222.67	2168.19	2096.02	2055.41	2036.79	2019.57	1912.94	1792.84	1648.14	1497.98	1370.65	1242.91	1092.41	961.298	868.387	799.337	744.601
		570.003	1888.72	2040.47	2187.42	2253.75	2230.58	2194.29	2111.53	2059.12	2058.17	2021.35	1912.67	1797.28	1644.24	1520.81	1372.52	1244.05	1095.94	965.239	867.44	798.451	745.986
		570.472	1902.48	2047.34	2184.63	2264.48	2239.38	2191.87	2116.33	2079.81	2063.99	2021.05	1923.54	1786.13	1671.13	1524.92	1383.33	1243.93	1105.68	968.592	874.209	795.781	742.377
		570.942	1899.17	2055.95	2195.42	2260.39	2242.52	2196.74	2124.54	2066.08	2054.61	2033.47	1930.86	1808.08	1654.51	1519.67	1381.85	1256.08	1102.22	972.461	872.286	799.745	746.434
		571.411	1920.95	2075.37	2207.32	2283.78	2257.34	2213.02	2142.28	2085.48	2066.83	2052.23	1935.72	1799.16	1674.45	1522.53	1391.8	1257.85	1115.18	973.535	881.128	805.183	749.495
		571.88	1927.61	2064.38	2209.09	2281.83	2256.06	2213.74	2141.44	2089.05	2078.58	2057.63	1937.17	1816.14	1674.01	1536.37	1393.46	1264.63	1118.8	980.551	878.021	807.458	747.436
		572.35	1930.78	2075.7	2225.11	2289.99	2262.22	2216.55	2136.18	2092.53	2098.65	2064.75	1942.22	1828.52	1685.93	1533.54	1401.19	1272.71	1115.36	980.059	879.295	811.387	751.19
		572.819	1926.26	2076.29	2228.88	2310.17	2271.09	2222.27	2155.63	2112.16	2097.81	2070.27	1947.03	1829.35	1685.72	1541.81	1397.82	1278.17	1116.48	978.803	883.913	815.686	759.241
		573.288	1939.77	2093.91	2231.6	2298.8	2280.89	2230.61	2161.4	2105.28	2101.26	2069.45	1956.81	1828.89	1692.76	1550.02	1402.3	1269.43	1128.15	989.53	880.125	815.696	761.289
		573.756	1939.69	2098.62	2233.14	2336.49	2285.4	2250.84	2156.4	2121.95	2095.24	2074.73	1956.27	1843.83	1714.79	1558.63	1406.33	1278.75	1133.97	985.642	881.877	815.944	767.818
		574.225	1950.37	2118.25	2245.69	2321.05	2297.13	2254.73	2179.86	2123.53	2114.27	2080.65	1965.84	1851.64	1697.38	1571.55	1416.83	1286.42	1137.41	998.946	890.953	810.377	769.786
		574.694	1954.09	2106.22	2244.66	2332.44	2302.78	2253.09	2173.92	2120.04	2120.41	2089.62	1970.33	1858.9	1718.04	1571.33	1411.43	1285.83	1135.82	991.712	887.625	826.291	775.265
		575.163	1963.14	2104.49	2257.98	2333.24	2314.53	2268.57	2169.99	2129.98	2113.31	2090	1988.19	1861.79	1718.36	1565.71	1430.6	1283.85	1139.52	997.47	902.455	822.62	776.79
		575.631	1963.29	2116.54	2260.91	2335.3	2293.21	2261.95	2181.72	2132.62	2120.17	2091.58	1985.55	1863.7	1710.6	1568.43	1428.51	1293.28	1132.36	1000.92	898.689	830.519	774.213
		576.099	1964.78	2132.29	2277.02	2352.76	2319.7	2265.39	2199.94	2139.28	2129.8	2091.44	1987.21	1866.85	1715.67	1572.12	1433.36	1291.53	1145.1	1000.11	898.881	826.656	770.664
		576.568	1977.7	2129.49	2275.33	2358.07	2312.8	2270.44	2194.95	2144	2126.45	2115.86	1984.51	1864.89	1729.43	1574.52	1433.76	1308.72	1147.43	1000.82	908.968	823.785	764.618
		577.036	1975.99	2134.47	2274.06	2359.59	2317	2281.69	2198.91	2152.67	2141.96	2122.44	2000	1875.31	1732.73	1572.11	1435.32	1302.63	1138.63	1007.31	904.029	830.584	772.651
		577.504	1982.45	2126.96	2280.69	2350.76	2341.59	2285.74	2203	2155.43	2149.79	2115.65	2007.6	1871.2	1732.91	1581.88	1437.51	1305.73	1145.41	1006.79	906.414	821.503	778.904
		577.972	1989.32	2146.91	2282.79	2376.97	2327.86	2282.88	2207.21	2154.38	2146.37	2125.51	2005.17	1886.83	1743.08	1586.17	1440.7	1311.22	1143.15	1012.76	906.707	828.052	774.77
		578.44	1992.69	2130.23	2277.09	2366.62	2333.65	2286.06	2204.41	2171.43	2159.02	2109.24	2009.03	1877.64	1722.96	1587.58	1446.54	1311.51	1152.9	1011.57	905.086	830.194	782.352
		578.908	1998.98	2137.11	2293.75	2365.31	2340.87	2302.13	2215.05	2157.21	2143.32	2121.56	1995.88	1888.3	1737.91	1590.02	1455.48	1309.63	1156.68	1017.12	910.223	838.303	782.684
		579.376	1997.7	2151.87	2290.3	2376.73	2341.79	2303.24	2219.9	2163.8	2160.8	2130.7	2015.07	1901.32	1754.34	1587.43	1444.75	1311.65	1158.5	1023.23	908.664	838.78	783.977
		579.843	1996.94	2148.92	2291.22	2374.62	2347.64	2299.88	2223.15	2168.49	2151.36	2136.89	2016.82	1886.04	1743.94	1592.36	1448.71	1318.21	1158.2	1016.7	913.263	834.779	775.468
		580.311	2000.16	2160.07	2293.77	2365.73	2353.58	2310.98	2224.47	2172.89	2171.68	2120.75	2011.58	1891.45	1751.72	1596.22	1447.77	1317.73	1154.56	1020.15	912.564	839.974	775.736
		580.778	2011.85	2146.06	2296.1	2388.06	2355.59	2301.8	2226.05	2172.57	2159.34	2129.96	2010.46	1887.78	1740.5	1587.89	1443.29	1316.07	1152.37	1020.36	915.45	826.864	776.879
		581.245	1998.2	2159.86	2293.13	2376.02	2349.33	2288.13	2218.32	2168.67	2159.61	2108.33	2018.16	1889.56	1736.81	1588.86	1443	1311.33	1158.79	1017.17	920.584	839.903	789.346
		581.713	1989.59	2152.22	2299.03	2359.71	2342.26	2293.13	2219.83	2175.5	2159.71	2110.45	2002.32	1889.15	1741.1	1599.12	1443.32	1314.85	1149.02	1018.21	922.062	841.35	774.147
		582.18	2003.1	2142.05	2279.1	2381.37	2336.63	2296.73	2207.49	2170.59	2146.25	2122.51	2020.85	1892.95	1738.69	1586.16	1447.52	1308.56	1157.35	1010.05	909.654	837.529	780.968
		582.647	1986.39	2146.06	2277.65	2366.93	2339.97	2295.04	2214	2169.77	2151.3	2121.02	2015.34	1886.11	1743.43	1593.37	1444.73	1306.15	1154.55	1007.23	905.998	830.852	787.524
		583.114	1979.97	2146.75	2290.96	2362.78	2338.3	2285.29	2203.13	2171.22	2148.05	2117.46	2014.4	1887.04	1746.28	1588.19	1438.38	1303.94	1154.24	1006.94	908.158	830.861	788.042
		583.581	1983.45	2154.75	2283.81	2370.4	2336.46	2285.71	2212.97	2163.13	2146.11	2109.5	1997.67	1880.08	1734.71	1582.35	1455.2	1315.17	1155.23	1011.74	918.489	844.473	777.162
		584.047	1995.13	2142.3	2289.55	2361.63	2330.95	2287.71	2205.72	2152.88	2152.51	2111.99	2007.39	1877.78	1730.72	1585.95	1434.73	1298.37	1155.44	1004.71	912.346	831.822	778.802
		584.514	1983.3	2142.84	2272.02	2365.66	2324.33	2285.27	2215.39	2160.09	2142.43	2094.23	1997	1879.22	1730.81	1592.76	1442.68	1304.8	1151.86	1020.88	906.775	830.708	780.327
		584.98	1975.34	2124.68	2279.45	2356.01	2324.07	2284.25	2205.58	2152.75	2148.54	2103.13	1995.18	1864.09	1724.93	1582.58	1431.84	1297.33	1145.88	1003.39	903.935	835.764	775.322
		585.447	1960.05	2127.31	2268.13	2340.77	2324.16	2269.59	2204.5	2160.22	2123.65	2101.86	1996.44	1864.44	1742.88	1572.87	1431.62	1302.81	1146.47	1001.21	909.303	827.731	770.749
		585.913	1981.34	2126.7	2268.38	2357.98	2325.72	2277.7	2200.18	2145	2136.15	2094.06	1996.98	1877	1729.61	1582.27	1428.32	1296.59	1138.96	1003.28	904.956	834.228	770.968
		586.379	1967.03	2124.28	2264.6	2339.84	2313.81	2263.15	2181.3	2136.18	2122.28	2086.59	1976.03	1857.4	1709.17	1573.72	1422.58	1292.45	1137.94	1001.27	903.815	829.975	763.589
		586.846	1962.15	2106.43	2252.06	2340.09	2309.03	2255.31	2181.04	2132.42	2123.43	2079.09	1985.85	1868.95	1705.91	1559.13	1429.82	1290.25	1141.28	998.415	893.93	821.664	768.76
		587.312	1956.63	2101.89	2251.57	2334.48	2292.28	2255	2175.38	2130.92	2124.85	2084.52	1973.06	1859.72	1704.27	1564.35	1419.55	1282.04	1132.24	993.163	896.915	814.904	777.426
		587.778	1952.68	2096.84	2251.06	2315.43	2302.82	2238.66	2177.03	2116.53	2122.27	2075.81	1977.37	1848.5	1706.44	1557.54	1416.28	1279.31	1124.53	995.146	887.343	827.716	769.868
		588.243	1953.2	2089.94	2235.84	2324.48	2278.46	2243.09	2170.61	2111.42	2101.87	2062.09	1968.05	1837.77	1701.92	1551.07	1417.16	1285.37	1128.71	992.013	883.717	813.055	767.4
		588.709	1944.5	2086.06	2223.81	2300.79	2294	2241	2164.41	2126.95	2107.71	2063.88	1965.74	1839.27	1692.05	1551.93	1415.6	1277.74	1133.16	993.497	882.218	815.714	763.452
		589.175	1939.5	2093.96	2237.36	2296.44	2276.76	2230.94	2151.24	2095.42	2091.81	2058.38	1953.87	1830.62	1692.42	1539.74	1406.45	1277.24	1115.14	986.884	889.948	818.334	758.031
		589.64	1939.12	2077.87	2222.12	2297.84	2270.27	2222.24	2145.99	2088.86	2082.66	2034	1950.18	1830.25	1684.47	1541.89	1398.36	1271.36	1117.34	979.314	875.39	813.064	758.197
		590.106	1910.64	2076.33	2209.96	2295.99	2259.58	2212.94	2143.35	2093.42	2076.2	2035.45	1945.86	1811.44	1683	1542.2	1392.31	1258.11	1111.23	982.416	884.61	803.198	748.126
		590.571	1912.77	2059.52	2206.13	2287.33	2258.18	2206.53	2134.32	2085.66	2062.29	2031.66	1925.69	1809.95	1659.04	1521	1388.77	1262.36	1115.37	968.921	875.922	801.239	753.506
		591.036	1901.87	2050.58	2187.58	2256.88	2228.05	2191.03	2113.97	2061.03	2056.63	2019.51	1926	1810.52	1660.34	1532.96	1376.18	1252.96	1096.64	973.01	875.373	798.73	746.304
		591.501	1880.8	2034.25	2172.28	2262.5	2227.22	2182.44	2111.22	2058.99	2042.18	2008.86	1920.88	1797.7	1660.61	1509.56	1375.69	1251.52	1105.39	958.09	868.524	792.954	742.492
		591.966	1896.29	2023.74	2174.82	2258.43	2216.3	2182.87	2095.58	2064.77	2046.67	1999.69	1903.9	1793.38	1657.19	1511.33	1372	1240.14	1093.35	960.169	875.11	795.168	744.139
		592.431	1883.41	2027.05	2160.82	2246.36	2213.9	2172.46	2091.98	2048.87	2034.72	1992.32	1897.24	1786.17	1640.16	1504.86	1368.11	1236.92	1090.55	955.65	866.704	788.849	737.171
		592.896	1872.52	2015.25	2151.13	2234.89	2210.57	2167.42	2079.66	2037.27	2021.46	1985.63	1895.53	1760.74	1637.48	1495.53	1363.13	1226.61	1088.05	949.377	866.597	790.338	740.28
		593.361	1867.32	2012.9	2142.81	2214.25	2187.84	2151.13	2067.46	2020.47	2005.83	1975.55	1885.59	1760.96	1636.73	1490.72	1358.55	1226.94	1089.69	941.578	846.798	782.874	720.092
		593.826	1852.95	1993.94	2126.33	2197.07	2171.66	2137.86	2062.41	2008.58	2015.5	1961.63	1867.56	1756.9	1609.76	1475.01	1341.46	1219.35	1080.62	944.278	851.465	779.996	732.64
		594.29	1836.84	1985.62	2122.5	2189.17	2170.73	2129.89	2041.89	1999.05	1997.43	1952.88	1854.16	1741.1	1604.96	1472.75	1327.99	1208.79	1065.64	934.228	844.665	773.078	724.972
		594.755	1830.76	1963.58	2111.14	2182.23	2147.58	2115.29	2045.07	1990.61	1978.91	1946.47	1836.29	1724.87	1606.11	1460.89	1322.67	1206.68	1069.43	938.804	839.818	773.929	717.284
		595.219	1824.48	1963.41	2094.96	2176.08	2149.11	2105.74	2026.69	1983.03	1966.1	1930.4	1828.72	1724.59	1600.46	1461.86	1323.13	1202.45	1057.31	937.766	832.245	770.715	718.468
		595.683	1816.94	1950.24	2085.45	2154.87	2139.43	2088.28	2010.79	1975.48	1963.6	1929.54	1821.28	1718.09	1583.68	1446.78	1334.84	1187.29	1048.65	928.07	833.799	768.289	715.971
		596.147	1805.04	1936.01	2070.44	2143.63	2125.08	2084.82	2003.36	1961.24	1955.15	1924.3	1833.32	1712.41	1565.06	1437.94	1303.22	1186.95	1044.35	910.072	832.278	766.188	706.155
		596.611	1795.17	1935.95	2064.78	2145.16	2105.81	2076.48	1993.12	1949.53	1937.55	1905.57	1811.44	1699.01	1560.33	1430.82	1296.78	1180.48	1035.39	910.926	826.871	759.632	696.329
		597.075	1786.94	1920.97	2048.22	2137.03	2098.75	2045.61	1985.05	1950.88	1928.84	1880.36	1801.6	1692.61	1561	1430.66	1302.24	1176.96	1038.16	910.2	820.24	737.057	701.835
		597.539	1779.61	1910.98	2046.9	2113.27	2078.02	2035.38	1977.36	1931.56	1913.31	1890.39	1791.35	1670.92	1556.05	1418.28	1292.6	1171.78	1026.59	897.263	815.54	746.033	696.249
		598.003	1766.62	1904.15	2029.31	2101.43	2076.33	2039.86	1967.66	1918.49	1905.98	1871.34	1774.86	1664.66	1536.2	1413.17	1280.18	1156.49	1017.71	894.159	797.66	736.066	702.336
		598.467	1765.97	1889.23	2002.3	2096.42	2060.34	2031.18	1948.99	1923.27	1887.5	1862.02	1771.36	1659.61	1541.22	1405.09	1275.19	1143.33	1021.88	902.062	799.287	742.659	681.975
		598.93	1742.5	1880.27	2010.12	2081.37	2061.7	2021.51	1952.98	1900.18	1893.11	1851.77	1760.4	1654.8	1541.27	1391.3	1264.92	1154.56	1016.39	883.21	800.407	726.788	679.37
		599.394	1736.08	1876.37	1997.19	2064.5	2035.68	2004.16	1936.97	1877.32	1875.08	1835.69	1753.8	1644.64	1510.39	1392.2	1261.25	1146.19	1012.66	886.813	806.001	728.942	689.196
		599.857	1719.85	1869.15	1986.43	2051.25	2026.89	1991.08	1915.37	1876.29	1861.48	1826.17	1750.47	1629.69	1496.12	1383.87	1247.84	1136.77	1003.16	876.801	788.27	724.464	673.49
		600.32	1712.32	1849.92	1969.99	2054.2	2019.27	1970.37	1904.51	1865.49	1860.57	1815.88	1742.16	1630.87	1496.85	1371.96	1242.03	1135.31	998.029	869.038	788.705	724.934	677.493
		600.784	1706.04	1833.87	1965.55	2027.23	2004.99	1959.98	1907.08	1855.63	1843.2	1802.93	1716.96	1610.06	1482.74	1369.23	1232.63	1123.28	979.075	869.5	771.344	713.068	668.494
		601.247	1693.27	1817.12	1952.79	2012.55	1991.11	1946.58	1887.3	1854.7	1833.51	1796.85	1715.56	1600.87	1476.2	1352.79	1231.84	1123.53	985.284	859.274	772.753	720.167	662.953
		601.71	1684.24	1813.87	1940.17	1998.32	1983.63	1948.9	1877.4	1830.22	1831.2	1779.45	1708.26	1603.35	1474.09	1346.16	1220.74	1116.74	975.729	857.838	763.468	704.969	662.483
		602.172	1671.53	1814.41	1943.48	1988.86	1972.47	1933.94	1874.31	1821.77	1813.09	1772.07	1691.22	1576.59	1459.11	1343.81	1216.56	1100.39	981.908	854.482	771.479	703.311	653.385
		602.635	1675.91	1801.06	1911.57	1979.26	1958.62	1918.56	1849.71	1817.12	1807.11	1758.04	1685.15	1586.86	1465.37	1331.09	1209.67	1101.07	960.5	851.998	757.171	703.587	650.827
		603.098	1656.56	1789.85	1915.23	1978.57	1937.4	1913.37	1837.9	1809.91	1799.33	1762.33	1676.01	1573.62	1449.04	1323.85	1195.64	1095.06	959.424	839.934	760.471	692.144	652.139
		603.56	1650.64	1767.24	1905.12	1960.88	1936.35	1891.67	1837.76	1795.59	1790.27	1749.3	1658.97	1557.05	1438.98	1318.66	1202.87	1086.38	960.851	844.378	747.764	692.72	653.64
		604.023	1639.71	1766.58	1888.07	1951.59	1921.21	1886.75	1830.48	1781.76	1771.81	1744.01	1656.85	1555.33	1426.93	1304.07	1190.2	1081.23	953.75	838.409	757.847	679.809	645.067
		604.485	1638.65	1758.44	1881.67	1937.84	1909.41	1874.38	1817.89	1763.13	1769.95	1729.12	1636.58	1540.53	1415.67	1307	1183.01	1069.28	947.045	824.58	751.463	685.104	639.435
		604.948	1612.21	1754.27	1867.3	1929.35	1913.82	1871.66	1803.79	1755.84	1749.29	1709.72	1636.64	1523.15	1413.78	1300	1169.57	1073.3	939.714	827.677	740.652	679.027	628.633
		605.41	1608.36	1741.88	1856.79	1925.26	1898.61	1849.12	1796.06	1751.39	1745.11	1703.5	1624.44	1528.95	1418.83	1290.82	1176.55	1060.37	931.37	823.033	736.897	670.898	632.68
		605.872	1600.19	1729.31	1832.77	1906.89	1887.33	1849.37	1785.48	1744.89	1738.59	1692.63	1611.66	1511.62	1408.13	1269.99	1157.05	1052.68	925.444	812.228	736.312	672.944	631.575
		606.334	1598.54	1715.75	1833.4	1906.83	1878.01	1838.44	1779.25	1728.34	1729.14	1695.43	1610.98	1516.17	1393.17	1276.14	1156.7	1048.86	921.647	816.165	729.146	679.861	629.411
		606.796	1580.17	1709.7	1817.11	1877.26	1858.52	1816.36	1766.6	1722.66	1710.56	1668.73	1584.96	1487.27	1390.75	1269.98	1141.7	1041.88	914.524	807.526	731.18	670.731	625.255
		607.258	1579.45	1697.54	1817.48	1876.98	1854.92	1811.3	1756.7	1709.26	1691.81	1668.79	1598.41	1497.86	1378.52	1268.88	1134.31	1047.59	909.746	806.042	719.542	664.771	622.6
		607.719	1561.82	1707.51	1805.05	1871.43	1836.18	1809.08	1746.05	1700.7	1692.11	1656.89	1577.16	1485.87	1370.44	1255.76	1130.91	1026.16	902.589	798.827	714.318	658.108	618.044
		608.181	1566.55	1682.13	1799.11	1866.32	1843.23	1788.37	1733.36	1692.59	1688.88	1642.51	1570.92	1478.83	1354.23	1231.46	1130.46	1021.89	904.939	780.217	711.704	655.747	616.151
		608.642	1557.23	1677.98	1772.42	1844.12	1822.84	1794.67	1724.83	1681.15	1667.54	1635.2	1563.23	1469.43	1354.13	1237.47	1114.24	1025.07	896.4	781.516	714.183	655.606	603.918
		609.104	1543.3	1663.36	1777.94	1841.47	1810.96	1774.23	1719.45	1675.33	1658.87	1633.44	1546.19	1463.48	1349.83	1222.23	1121	1011.27	890.888	784.822	702.04	641.455	610.951
		609.565	1540.63	1639.63	1771.68	1816.99	1795.3	1766.03	1715.26	1662.09	1662.78	1623.12	1533.49	1447.2	1349.11	1217.54	1109.43	1016.82	896.864	782.416	704.402	644.343	607.831
		610.026	1528.46	1656.13	1755.23	1820	1796.97	1764.05	1701.23	1657.12	1648.4	1621.58	1541.85	1448.73	1334.09	1214.99	1110.3	998.199	893.264	775.593	697.319	640.436	605.039
		610.487	1514.74	1635.23	1752.77	1812.6	1779.51	1761.66	1697.77	1654.35	1639.51	1603.58	1534.07	1438.95	1328.52	1205.69	1095.3	1005.07	889.71	773.779	699.36	636.794	602.355
		610.948	1516.01	1619.46	1736.76	1798.41	1769.28	1742.66	1680.21	1640.61	1635.53	1611.13	1519.63	1431.01	1325.37	1203.63	1095.47	999.141	877.225	763.503	691.799	637.414	595.165
		611.409	1501.47	1617.83	1726.71	1788.42	1761.04	1725.9	1678.74	1640.64	1626.16	1588.84	1512.34	1418.63	1323.53	1201.86	1089.26	988.198	868.217	761.05	690.073	626.734	596.286
		611.87	1498.37	1606.09	1715.64	1780.54	1754.59	1722.89	1657.36	1622.31	1616.32	1580.88	1508.1	1420.77	1308.94	1193.45	1087.2	984.521	863.473	768.223	690.045	629.533	595.088
		612.331	1492.69	1602.91	1715.92	1766.51	1761.67	1711.48	1666.31	1612.3	1606.79	1575.66	1496.81	1409.02	1301.71	1190.98	1073.91	980.7	865.994	757.825	681.151	630.717	594.274
		612.791	1488.55	1601.05	1708.01	1768.81	1732.72	1711.08	1639.44	1604.18	1597.02	1571.13	1490.77	1400.64	1297.15	1184.09	1074.22	976.782	865.604	753.621	682.527	624.672	579.587
		613.252	1464.89	1589.19	1690.15	1753.51	1731.27	1698.88	1632.93	1607.9	1596.65	1551.81	1489.36	1388.53	1282.49	1186.53	1069.46	965.652	854.099	746.451	665.988	618.358	573.828
		613.712	1464.93	1580.24	1690.71	1747.6	1713.03	1691.41	1622.99	1591.03	1587.55	1555.54	1467.92	1382.68	1273.51	1171.79	1061.81	971.306	855.684	736.906	666.866	620.165	578.977
		614.172	1463.07	1570.91	1676.56	1736.02	1718.02	1673.03	1624.72	1581.53	1577.27	1547.35	1464.76	1395.96	1278.85	1155.3	1053.05	959.281	847.669	745.647	667.851	616.038	575.02
		614.633	1465.26	1562.78	1680.13	1730.33	1698.98	1676.76	1615.66	1582.63	1572.19	1550.29	1461.62	1368.89	1262.93	1146.84	1045.43	955.935	843.024	738.294	664.724	613.416	576.148
		615.093	1447.39	1576.95	1664.44	1726.46	1699.03	1671.97	1602.06	1571.06	1562.02	1531.66	1461.86	1363.13	1268.38	1155.62	1047.41	954.827	842.724	725.066	667.633	613.306	572.925
		615.553	1443.48	1557.49	1643.42	1709.66	1693.18	1651.39	1614	1572.13	1553.14	1518.37	1448.01	1363.49	1253.73	1143.34	1042.28	948.06	826.391	729.072	660.247	605.929	566.615
		616.012	1432.14	1545.1	1648.31	1704.86	1684.14	1649.76	1589.34	1548.13	1548.48	1507	1441.39	1356.97	1250.11	1137.63	1036.94	940.45	830.132	728.932	647.487	599.36	559.291
		616.472	1420.93	1534.34	1638.34	1695.42	1673	1642.46	1590.45	1553.24	1541.98	1511.07	1429.99	1350.29	1244.66	1136.55	1038.9	941.825	824.979	720.798	650.413	600.423	557.374
		616.932	1419.2	1521.97	1637.2	1689.07	1667.51	1625.86	1575.12	1542.28	1527.58	1504.06	1431.6	1344.33	1234.98	1137.65	1024.88	931.648	819.234	724.2	656.161	590.673	557.292
		617.392	1412.81	1526.11	1622.49	1687.52	1658.96	1635.57	1568.61	1536.69	1511.57	1488.88	1423.27	1333.94	1228.25	1125.11	1019.7	926.248	818.295	720.113	643.515	589.72	547.892
		617.851	1401.96	1517.14	1610.37	1672.82	1649.14	1609.14	1564.34	1522.35	1513.25	1475.6	1417.49	1332.62	1225.53	1122.69	1021.22	927.738	812.591	716.745	645.881	596.102	556.304
		618.31	1408.31	1506.92	1599.48	1657.66	1639.98	1610.33	1556.61	1514.52	1509.4	1475.12	1405.26	1317.77	1220.3	1114.58	1015.8	916.312	810.259	709.957	645.607	587.171	553.345
		618.77	1391	1496.48	1597.34	1643.85	1625.33	1617.09	1554.5	1503.23	1499.21	1462.46	1403.28	1315.8	1213.46	1101.46	1004.39	912.338	808.586	707.803	632.254	577.527	540.858
		619.229	1389.3	1497.06	1588.84	1640.54	1626.05	1593.73	1545.78	1494.66	1499.12	1456.08	1398.13	1301.09	1195.74	1110.78	998.477	909.735	803.79	703.658	630.221	579.803	543.956
		619.688	1381.57	1479.35	1593.45	1639.14	1611.13	1571.04	1526.72	1493.95	1491.42	1459.03	1385.41	1302.31	1196.21	1099.14	992.962	909.58	802.848	705.047	631.052	568.015	542.459
		620.147	1379.8	1481.6	1580.02	1639.92	1605.74	1573.03	1525.13	1498.83	1479.01	1445.01	1381.45	1304.65	1195.7	1090.19	1000.25	903.911	794.668	694.468	622.718	571.697	541.847
		620.606	1367.76	1470.53	1560.72	1622.73	1608	1575.26	1521.34	1475.95	1470.13	1452	1377.63	1286.74	1184.68	1090.78	988.382	904.564	789.807	691.357	627.517	575.297	540.031
		621.065	1352.55	1462.75	1563.31	1613	1603.26	1566.61	1505.68	1479.88	1457.57	1433.07	1367.97	1286.22	1185.28	1081.02	986.542	898.218	785.969	690.834	619.897	577.272	542.262
		621.524	1350.82	1447.2	1539.35	1604.05	1583.2	1539.68	1503.24	1467.98	1458.12	1428.52	1355.52	1267.62	1177.82	1076.26	974.827	897.83	784.212	683.767	621.605	560.259	538.078
		621.982	1352.96	1453.04	1541.17	1595.92	1590.04	1554	1490.97	1459.51	1436.04	1421.91	1354.23	1266.8	1175.03	1064.07	981.491	889.005	789.004	689.775	614.374	564.034	530.92
		622.441	1336.36	1443.47	1539.01	1595.93	1559.99	1531.12	1490.44	1459.58	1428.59	1410.27	1346.13	1262.3	1162.49	1065.41	967.785	879.433	772.921	683.397	613.455	566.285	526.059
		622.899	1333.02	1432.75	1534.09	1576.76	1557.22	1531.15	1479.49	1437.43	1436.18	1407.99	1343.97	1264.46	1156.53	1053.25	959.871	872.464	770.587	675.063	612.837	561.843	529.721
		623.357	1320.11	1429.22	1523.25	1570.58	1557.97	1514.05	1473.7	1440.97	1427.34	1403.23	1323.99	1256.96	1152.95	1054.49	948.788	869.894	769	674.168	611.173	557.393	518.854
		623.815	1322.68	1422.27	1514.69	1561.84	1542.49	1514.21	1463.6	1430.19	1415.93	1392.13	1323.09	1240.94	1148.66	1048.45	948.222	867.746	760.144	665.112	601.831	556.794	519.707
		624.274	1307.77	1410.72	1510.46	1569.33	1538.91	1524.47	1454.92	1427.18	1417.73	1383.73	1312.38	1242.31	1137.51	1052.15	944.705	858.076	771.549	667.973	606.433	555.13	515.915
		624.732	1307.03	1406.09	1495.6	1559.05	1535.16	1496.31	1454.74	1426.21	1402.32	1376.55	1304.46	1225.98	1138.31	1041.75	947.835	865.729	758.516	660.32	600.573	546.255	517.361
		625.19	1296.77	1404.92	1490.68	1542.93	1529.7	1495.12	1451.35	1421.62	1405.19	1378.71	1309.39	1223.58	1129.48	1030.94	939.459	857.922	749.634	664.809	599.651	552.846	513.665
		625.647	1297.86	1397.13	1487.54	1537.59	1522.06	1488.46	1439.54	1405.88	1404.07	1372.27	1301.85	1230.04	1126.49	1028.07	948.579	848.908	749.694	658.295	600.627	550.292	504.273
		626.105	1292.65	1391.1	1481.95	1539.6	1505.18	1475.99	1436.38	1398.05	1388.19	1362.92	1299.61	1221.21	1116.93	1031.54	924.436	851.707	751.028	659.624	590.316	546.881	513.647
		626.563	1285.05	1378.37	1480.3	1523.1	1506.96	1474.92	1425.28	1391.92	1382.08	1358.18	1280.21	1204.01	1116.27	1022.36	923.576	845.128	741.17	647.389	584.26	540.127	504.671
		627.02	1282.08	1373.49	1461.93	1516	1491.66	1463.94	1423.71	1381.6	1372.85	1341.33	1276.52	1207.07	1109.32	1006.9	914.147	833.303	733.2	659.033	584.33	544.29	500.355
		627.478	1272.25	1372.2	1454.9	1503.48	1488.64	1461.58	1407.8	1365.87	1370.38	1324.71	1269.56	1199.53	1101.3	1008.98	921.229	826.667	736.324	636.75	588.371	533.164	504.44
		627.935	1259.09	1359.72	1446.63	1503.52	1462.93	1443.1	1397.05	1368.77	1362.7	1327.07	1267.53	1188.39	1102.52	1006.13	912.686	827.898	733.624	646.129	584.067	529.572	499.603
		628.392	1256.6	1349.07	1438.73	1483.18	1461.63	1447.42	1388.6	1362.31	1343.68	1310.08	1257.23	1197.39	1094.72	999.649	906.691	822.78	720.507	637.039	573.211	521.86	492.797
		628.849	1244.9	1344.69	1421.19	1480.12	1470.22	1422.48	1377.39	1355.91	1337.46	1313.34	1250.83	1178.6	1092.9	993.857	896.332	817.762	720.345	639.333	567.514	529.863	490.525
		629.306	1242.03	1330.01	1418.59	1470.33	1441.4	1436.03	1384.95	1346.07	1334.24	1314.53	1245.19	1164.94	1081.6	984.66	893.626	810.774	711.243	630.922	574.381	524.16	484.079
		629.763	1231.75	1320.55	1409.21	1471.75	1433.16	1413.36	1371.54	1333.33	1332.19	1300.13	1222.14	1158.26	1072.38	981.259	890.97	809.919	717.367	633.449	561.285	521.477	482.871
		630.22	1224.49	1325.14	1410.09	1460.2	1432.44	1404.76	1369.7	1329.14	1314.78	1287.4	1229.44	1152.86	1076.05	976.832	881.236	810.167	716.776	626.778	561.223	514.631	482.995
		630.677	1216.82	1313.35	1395.31	1449.7	1427.69	1399.34	1355.1	1315.64	1307.56	1279.46	1222.12	1150.9	1058.81	974.498	884.023	813.984	708.359	622.411	561.071	514.051	485.975
		631.133	1216.35	1307.1	1407.09	1438.49	1418.79	1393.04	1347.3	1308.6	1295.55	1273.73	1223.99	1140.96	1059.43	967.179	877.386	800.198	701.53	615.431	553.755	505.498	485.626
		631.59	1206.94	1297.88	1385.75	1429.57	1415.63	1388.62	1338.8	1303.66	1295.78	1271.44	1210.95	1131.82	1050.95	961.547	867.657	792.295	709.062	613.367	559.379	502.951	480.001
		632.046	1198.83	1295.93	1371.79	1424.66	1396.2	1371.71	1331.99	1293.9	1296.22	1258.41	1200.99	1134.08	1043.53	958.49	864.347	797.422	697.294	616.438	549.087	502.184	472.437
		632.503	1193.22	1291.2	1369.16	1417.61	1406.37	1361.75	1321.58	1295.81	1276.75	1261.47	1195.92	1121.41	1043.02	948.409	859.796	785.498	700.153	602.874	548.92	506.101	469.304
		632.959	1190.91	1278.13	1351.16	1407.76	1381.97	1363.6	1310.41	1286.34	1272.17	1261.21	1183.5	1125.21	1041.09	955.51	857.73	778.453	690.894	602.998	546.329	503.224	466.819
		633.415	1182.52	1277.6	1355.57	1398.72	1386.38	1349.67	1308.66	1281.05	1278.57	1246.24	1180.53	1108.61	1029.82	940.004	851.386	774.717	684.378	603.92	538.546	494.793	465.704
		633.871	1166.07	1259.43	1337.85	1392.42	1364.78	1350.18	1290.3	1268.94	1268.81	1231.74	1182.95	1111.01	1022.06	932.974	853.276	777.543	676.85	607.035	540.214	494.993	467.03
		634.327	1172.73	1252.76	1338.81	1373.28	1364.22	1334.5	1292.19	1259.41	1264.18	1232.37	1157.3	1101.19	1019.49	933.183	846.468	764.895	674.767	595.008	531.669	485.9	465.032
		634.783	1157.77	1248.48	1322.85	1372.93	1349.77	1332.15	1294.14	1255.39	1254.42	1226.07	1159.69	1089.24	1000.93	916.457	836.897	762.263	670.688	596.655	533.862	492.983	458.719
		635.238	1143.06	1227.22	1315.22	1361.08	1345.35	1317.68	1274.66	1241.54	1233.5	1207.42	1156.47	1086.52	996.908	913.47	831.041	755.559	673.82	588.828	527.986	482.745	458.713
		635.694	1160.1	1221.96	1314.23	1356.83	1336.2	1313.98	1268.07	1234.4	1226.58	1199.55	1153.49	1077.87	990.502	907.301	826.193	759.81	664.914	581.908	524.591	488.606	449.11
		636.149	1139.3	1221.02	1306.84	1348.94	1332.68	1298.88	1268.25	1227.71	1222.38	1192.57	1146.6	1068.19	985.049	903.794	818.899	751.984	661.275	580.96	520.962	472.896	455.951
		636.605	1127.46	1208.15	1295.42	1335.84	1321.68	1298.75	1254.39	1222.42	1219.16	1194.06	1134.33	1064.27	985.78	896.784	813.523	738.127	659.158	571.241	519.079	477.239	445.754
		637.06	1120.4	1207.74	1283.81	1330.32	1318.73	1279.15	1250.94	1217.14	1206.48	1193.32	1121.75	1063.23	970.879	891.719	815.842	741.281	653.797	570.376	515.09	479.298	451.668
		637.515	1121.33	1191.88	1273.21	1321.8	1307.6	1282.01	1241.51	1216.74	1188.62	1168.98	1116.47	1060.38	970.38	884.612	816.355	733.843	651.241	572.047	509.13	474.411	441.565
		637.971	1107.89	1188.02	1267.14	1314.28	1295.31	1278.76	1234.06	1201.5	1192.89	1163.17	1118.79	1047.81	965.683	882.734	800.969	728.472	643.244	565.641	503.62	473.303	442.466
		638.426	1091.36	1186.43	1268	1304.81	1285.88	1267.55	1227.05	1191.32	1185.41	1152.06	1102.21	1039.98	960.563	881.499	800.299	736.357	638.168	564.094	508.52	461.81	440.843
		638.881	1103.04	1167.16	1245.11	1289.91	1272.52	1264.23	1211.56	1187.13	1175.93	1150.82	1102.73	1038.78	959.671	869.564	790.268	722.483	634.994	564.316	493.442	463.749	434.108
		639.335	1086.69	1162.1	1249.37	1286.71	1268.74	1240.19	1206.01	1173.61	1168.18	1137.9	1083.71	1017.59	935.752	865.639	780.515	720.501	624.807	556.402	512.661	458.533	434.125
		639.79	1081.01	1156	1230.85	1277.63	1263.51	1243.07	1204.92	1173.02	1158.37	1135.38	1083.87	1015.42	937.155	854.886	784.997	708.469	628.022	556.716	495.24	456.463	426.091
		640.245	1072.71	1153.46	1218.93	1262.25	1247.98	1219.56	1187.7	1161.6	1154.49	1120.68	1079.69	1009.82	934.657	857.815	769.883	708.973	620.468	548.446	491.568	450.297	424.303
		640.699	1068.54	1144.3	1212.75	1255.3	1239.11	1217.72	1177.76	1151.81	1142.14	1117.7	1064.38	1001.3	933.758	851.566	768.476	695.485	623.467	541.492	490.572	448.465	426.522
		641.154	1062.53	1137.63	1214.61	1246.21	1236.55	1211	1160.7	1144.49	1137.54	1107.99	1059.09	996.205	921.479	842.701	761.808	694.499	612.039	550.937	489.741	449.478	419.794
		641.608	1042.66	1132.61	1203.46	1249.17	1231.08	1201.45	1162.04	1130.35	1113.45	1093.92	1054.77	996.273	912.128	830.798	756.878	698.996	609.219	540.185	484.586	442.792	416.908
		642.062	1037.95	1114.66	1192.72	1239.1	1224.28	1201.48	1158.96	1125.75	1121.36	1094.91	1054.34	977.216	903.215	834.057	746.956	684.999	597.925	525.802	482.36	442.831	413.964
		642.516	1039.84	1108.26	1183.35	1229.52	1202.91	1184.6	1137.65	1117.75	1115.06	1087.92	1036.04	967.14	901.524	826.69	749.016	683.761	606.155	532.135	480.478	440.3	409.863
		642.97	1021.35	1110.79	1174.66	1215.64	1202.58	1173.25	1142.46	1112.6	1105.9	1076.83	1029.69	968.796	906.25	822.327	739.115	677.502	599.279	524.329	477.827	440.028	408.726
		643.424	1021.22	1099.85	1166.5	1213.47	1191.46	1167.34	1126.82	1113.19	1097.73	1077.84	1019.53	962.821	890.538	810.213	736.505	673.077	588.112	522.792	466.273	432.719	408.35
		643.878	1013.27	1099.6	1153.84	1202.03	1191.21	1162.17	1123.23	1091.47	1093.37	1066.46	1014.12	958.222	884.721	812.327	726.3	666.281	591.721	523.037	470.014	433.246	404.739
		644.332	1003.07	1083.99	1160.75	1183.55	1175.85	1154.72	1115.67	1085.74	1077.39	1058.76	1003.94	939.376	878.241	801.685	732.407	671.207	583.27	509.582	469.254	423.961	403.42
		644.785	1000.67	1077.53	1143.31	1183.67	1164.91	1139.41	1108.9	1083.48	1076.6	1056.1	1001.24	936.435	860.48	800.202	723.06	654.729	572.14	515.977	466.25	427.45	399.667
		645.239	996.1	1068.52	1130.8	1167.46	1156.67	1138.62	1107.09	1070.4	1062.29	1034.38	994.96	937.748	870.612	786.567	710.57	654.521	580.426	512.746	452.701	423.884	394.183
		645.692	990.748	1067.36	1125	1169.55	1149.18	1132.75	1086.39	1065.19	1063.12	1032.31	991.654	929.323	860.147	779.739	713.208	651.083	580.299	507.824	447.972	413.921	394.941
		646.146	984.703	1054.9	1118.98	1160.19	1135.62	1111.76	1089.05	1053.19	1049.65	1032.01	975.614	925.309	848.406	777.817	707.469	642.908	569.693	505.27	450.736	419.168	390.085
		646.599	973.091	1043.71	1111.29	1150.05	1131.99	1113.16	1069.89	1058.85	1046.71	1017.57	973.68	912.372	850.294	781.037	703.873	636.654	566.689	497.365	453.604	413.926	390.42
		647.052	961.603	1036.6	1106.39	1148.27	1123.64	1101.9	1067.69	1042.47	1033.58	1014.83	965.095	915.436	830.163	772.492	699.737	637.989	567.771	495.893	450.268	410.337	388.886
		647.505	963.263	1022.93	1102.23	1126.31	1119.65	1090.29	1055.53	1029.9	1020.99	995.068	955.013	893.197	831.973	758.133	686.233	627.32	553.638	485.046	443.091	404.288	384.867
		647.958	950.645	1017.74	1083.24	1131.34	1100.22	1080.7	1039.82	1023.89	1017.26	999.819	943.378	897.817	824.512	753.521	688.018	622.748	554.383	484.823	438.068	406.866	376.443
		648.411	934.007	1020.44	1084.06	1112.74	1106.15	1077.75	1035.12	1021.77	1008.53	985.408	947.099	894.809	824.701	754.679	679.796	619.445	548.776	484.16	436.048	401.659	378.99
		648.864	936.513	1000.66	1067.53	1113.35	1087.76	1070.74	1034.25	1012	998.302	981.084	938.835	873.455	821.561	745.032	677.877	615.926	552.005	483.249	431.978	396.231	372.499
		649.316	933.317	1000.07	1062.53	1101.22	1083.17	1063.63	1021.73	1001.53	1000.72	973.501	935.225	880.97	809.582	737.951	671.752	617.493	546.101	478.035	430.869	397.508	379.179
		649.769	929.763	999.756	1058.44	1090.94	1078.3	1054.11	1025.77	996.214	988.241	960.683	930.089	876.91	807.826	746.245	666.009	608.386	537.88	477.215	434.447	390.405	372.39
		650.221	915.779	989.096	1051.9	1084.3	1071.79	1051.49	1012.95	983.017	983.481	960.937	918.749	861.648	792.172	733.629	663.617	606.9	538.298	472.906	427.455	390.806	364.915
		650.674	911.416	973.123	1040.06	1073.55	1052.35	1042.58	1001.76	987.231	974.575	953.759	923.654	854.627	790.381	725.524	655.342	601.364	531.919	464.294	416.764	390.37	360.184
		651.126	908.652	969.201	1034.45	1071.44	1053.92	1039.37	1004.74	978.767	966.52	947.664	907.23	845.227	794.1	727.837	657.063	595.234	521.98	464.161	418.475	385.313	363.185
		651.578	903.729	958.777	1025.52	1052.96	1051.36	1029.86	991.236	973.23	966.598	944.104	897.463	848.001	776.964	723.916	654.952	593.794	526.312	458.644	417.458	387.709	365.553
		652.03	905.065	959.763	1029.27	1066.58	1035.16	1021.37	986.114	961.829	963.902	937.891	884.977	834.941	774.734	706.886	640.382	584.329	522.215	456.673	405.983	380.315	359.363
		652.482	889.747	946.167	1010.38	1044.2	1034.35	1007.79	974.968	957.669	952.87	927.328	888.148	840.98	777.371	708.782	644.143	583.012	520.265	456.41	423.882	380.362	358.32
		652.934	882.047	935.874	995.564	1047.26	1020.72	1004.8	963.914	956.287	943.373	915.108	879.407	825.282	765.466	698.514	634.265	578.64	508.812	455.855	404.814	379.584	349.283
		653.385	882.913	941.177	998.068	1032.07	1013.08	1000.34	964.502	934.512	933.451	908.062	874.994	821.046	752.201	693.149	628.827	578.845	509.662	451.236	410.856	374.896	350.288
		653.837	862.479	930.894	989.662	1025.52	1003.81	989.034	963.453	937.723	930.963	906.285	864.495	809.915	751.832	688.173	625.884	570.596	506.213	445.116	402.188	371.065	349.728
		654.289	852.897	921.676	980.571	1016.02	999.55	985.756	956.195	920.375	919.45	894.45	867.124	808.089	738.192	683.607	622.543	563.849	501.288	442.65	400.435	366.438	347.846
		654.74	857.755	919.107	965.103	1009.56	1000.51	969.965	940.973	913.914	912.267	890.33	857.5	797.137	735.598	675.809	615.541	565.249	494.879	440.332	396.247	364.183	344.841
		655.191	847.149	914.408	957.575	1000.34	981.235	960.257	936.525	918.106	906.679	885.89	841.608	797.099	735.496	674.417	610.775	557.131	495.096	431.597	392.514	364.991	338.209
		655.643	838.035	899.433	952.799	984.524	978.075	958.218	916.314	905.74	894.718	875.666	840.567	784.02	728.078	661.203	604.767	553.311	490.059	436.032	391.248	358.16	342.879
		656.094	831.913	882.177	938.933	980.68	964.906	941.4	919.166	896.721	889.578	866.512	826.295	783.497	715.143	663.616	608.879	546.672	484.519	422.787	384.142	355.831	336.173
		656.545	824.48	876.647	936.002	975.822	956.423	935.213	904.485	887.167	887.326	863.678	822.783	772.276	718.159	650.039	602.296	547.249	482.981	424.411	376.936	356.87	340.93
		656.996	816.638	877.45	933.531	962.162	950.59	934.983	899.62	876.964	882.885	856.421	821.133	766.405	710.527	650.79	596.692	541.471	473.851	423.015	377.569	351.268	332.221
		657.447	810.28	874.344	924.168	953.493	943.953	920.883	897.277	877.407	867.281	844.925	809.303	757.168	710.127	647.1	592.038	536.305	472.786	422.646	372.053	354.523	329.657
		657.897	807.88	862.927	918.716	954.076	933.841	921.9	887.35	862.865	861.882	839.779	806.125	748.827	691.572	641.287	587.305	525.426	473.979	410.672	370.224	344.136	325.046
		658.348	804.51	849.89	916.085	949.78	927.619	911.974	886.942	858.07	852.438	837.265	793.911	743.972	692.847	635.84	578.157	529.302	474.991	416.658	365.332	347.539	323.016
		658.798	792.89	854.364	905.183	936.859	922.451	905.06	874.169	861.488	849.23	831.56	796.994	748.001	688.81	630.799	578.141	528.08	466.423	403.33	368.423	342.019	322.51
		659.249	796.53	847.737	898.398	932.734	917.561	901.095	872.848	849.413	836.664	817.294	791.185	732.23	680.744	623.079	572.085	517.445	460.135	401.833	364.68	335.398	318.448
		659.699	785.529	834.835	896.115	927.011	907.187	903.577	863.366	842.792	836.698	824.285	781.036	733.524	677.514	629.818	562.899	516.449	453.964	405.753	365.563	338.392	315.244
		660.149	782.055	834.342	885.801	912.533	897.706	882.69	864.081	836.16	829.007	810.498	776.409	726.682	672.143	621.493	563.921	514.549	450.329	391.667	359.721	330.852	314.377
		660.6	770.031	822.444	876.824	903.972	893.799	873.751	842.562	827.767	818.276	807.283	761.931	715.343	670.162	613.208	553.218	510.507	448.81	396.119	360.49	330.986	313.655
		661.05	762.941	812.041	868.364	898.616	881.577	868.766	835.17	823.474	820.224	802.798	759.533	714.728	665.415	608.894	544.023	512.17	448.481	395.436	356.964	334.958	311.537
		661.5	760.172	823.057	851.501	897.036	878.682	864.362	837.767	818.295	809.867	793.088	758.361	709.71	653.802	600.379	555.662	497.093	443.793	396.332	358.115	330.885	311.525
		661.949	760.286	804.626	857.681	891.866	874.36	856.773	828.709	817.588	803.999	789.959	752.729	705	652.131	606.453	542.713	494.231	441.995	390.277	344.454	329.572	304.722
		662.399	752.431	792.026	850.423	877.264	862.942	860.465	818.935	804.366	793.232	786.565	739.534	695.574	650.087	591.987	540.556	489.927	438.111	385.639	347.287	320.954	303.961
		662.849	745.125	800.275	855.283	881.125	860.011	840.862	819.83	796.672	794.486	774.561	733.957	688.566	637.452	589.921	544.59	488.183	434.968	383.901	342.13	321.252	299.568
		663.298	744.094	794.875	839.886	865.83	852.327	839.06	806.886	794.405	793.73	768.639	741.816	691.432	643.452	581.757	527.22	486.511	427.661	379.658	346.532	316.673	301.868
		663.748	727.379	778.947	828.611	856.993	854.977	832.752	802.386	780.941	776.765	756.114	727.413	684.061	634.549	587.102	529.507	480.585	429.895	377.352	339.127	320.007	297.598
		664.197	725.566	775.104	826.076	857.433	841.416	822.071	790	773.502	771.915	752.377	722.978	676.097	630.189	569.317	514.088	467.565	426.957	375.537	335.037	312.644	293.964
		664.646	722.597	766.384	816.617	846.749	840.766	814.3	788.869	770.735	769.664	750.981	713.462	668.494	616.022	572.794	518.193	478.575	417.467	368.972	337.39	306.085	290.026
		665.095	713.635	761.527	811.874	837.606	829.489	804.666	779.192	765.244	760.432	739.752	713.219	669.515	617.648	561.917	507.552	470.423	413.567	366.391	327.504	313.286	287.878
		665.544	716.124	760.938	810.253	830.331	814.127	797.792	780.289	758.076	754.374	732.848	701.404	657.401	612.329	558.075	505.371	458.766	409.38	367.044	325.805	305.104	287.609
		665.993	702.099	748.684	799.117	827.167	815.019	793.598	773.484	752.169	751.94	732.586	703.357	654.622	606.112	557.919	502.302	461.144	412.02	361.378	323.138	302.071	287.166
		666.442	696.152	744.94	790.506	808.417	806.368	788.682	760.76	742.728	742.666	723.481	691.711	654.416	593.153	552.137	498.405	453.159	402.216	353.842	329.43	300.982	286.907
		666.891	691.785	739.208	778.524	809.963	794.858	781.862	760.137	736.915	738.595	719.345	693.978	651.325	590.65	543.718	498.906	455.07	408.115	355.711	318.953	298.871	283.095
		667.34	686.203	742.827	783.89	806.427	796.99	776.832	756.092	731.856	730.379	707.964	677.828	648.87	591.288	544.175	497.419	444.357	397.601	356.959	320.466	295.508	279.468
		667.788	680.756	726.3	781.198	790.898	789.196	765.875	744.808	731.266	724.302	708.955	681.438	627.694	587.77	539.504	489.531	449.838	399.151	342.702	321.456	293.703	278.989
		668.237	678.165	725.166	761.102	798.086	781.478	770.296	738.113	720.297	716.467	692.747	666.484	624.99	582.617	540.057	488.775	445.564	391.047	340.044	317.481	291.524	276.062
		668.685	665.773	715.541	750.74	781.453	772.996	759.47	728.199	715.207	707.048	697.959	660.05	619.958	586.721	530.904	478.885	437.592	387.464	347.221	312.588	284.491	267.585
		669.133	664.472	711.339	752.336	772.144	771.062	752.824	727.585	700.558	704.746	690.598	659.206	617.213	579.139	525.81	482.091	438.61	389.388	335.064	307.335	287.255	270.483
		669.581	652.657	703.641	745.241	761.996	759.416	744.457	716.438	700.972	696.977	683.31	645.146	607.953	565.262	518.209	479.309	430.425	385.185	342.395	303.839	282.034	271.025
		670.029	649.013	706.156	735.985	771.827	756.336	733.31	724.252	701.556	693.152	680.799	651.846	616.521	571.401	516.888	473.665	432.892	381.204	337.736	306.757	278.812	266.308
		670.477	645.531	689.959	735.319	764.762	748.973	730.181	703.474	690.926	682.205	668.673	642.055	603.687	558.479	513.099	467.097	425.152	378.333	332.715	304.538	281.061	262.579
		670.925	640.038	690.364	732.421	755.071	742.578	722.48	703.807	688.824	685.386	664.442	633.941	597.793	549.317	508.358	464.895	421.331	374.405	337.328	299.406	286.644	262.511
		671.373	634.606	680.505	721.87	740.983	740.493	723.664	698.692	682.372	677.347	656.061	634.927	592.291	547.128	494.915	466.225	421.132	372.483	333.627	298.83	274.734	262.82
		671.82	632.196	674.822	713.496	736.25	725.982	715.115	690.092	670.659	663.224	644.73	628.63	589.633	545.496	502.099	449.58	411.43	363.945	326.587	292.271	274.623	255.274
		672.268	619.029	667.478	705.477	735.054	723.015	709.707	685.532	671.566	663.974	654.948	621.31	586.581	540.343	496.144	460.906	414.241	363.439	320.035	291.548	273.734	254.251
		672.715	620.916	668.312	712.066	725.543	719.294	706.152	674.558	661.036	656.905	639.639	612.284	582.331	545.917	492.072	451.463	406.789	363.077	318.849	287.936	271.408	258.755
		673.163	620.246	652.922	693.351	714.642	712.866	694.604	674.773	661.299	649.114	643.024	613.626	578.682	535.883	487.057	441.958	404.966	361.711	316.061	289.53	265.148	251.552
		673.61	613.471	651.135	696.467	716.966	706.6	689.761	670.546	655.207	654.774	639.007	612.97	572.623	528.233	487.976	441.397	401.246	357.791	320.622	283.855	266.42	251.165
		674.057	602.574	648.781	687.503	706.169	696.403	688.25	668.875	649.255	645.658	629.845	605.277	570.086	531.334	489.988	435.262	402.234	351.809	311.515	280.368	259.605	247.265
		674.504	596.046	638.59	680.839	697.038	698.311	682.083	662.122	647	636.034	622.282	602.979	557.214	512.345	474.313	435.042	391.015	348.231	310.73	278.914	259.93	245.47
		674.951	596.323	633.902	682.315	697.377	687.053	675.793	650.456	641.385	635.567	612.113	596.544	552.62	511.915	472.491	431.651	391.026	351.106	309.56	278.191	257.409	244.551
		675.398	596.29	634.728	669.531	682.833	691.364	669.512	647.324	635.498	626.16	609.039	589.876	545.593	510.251	465.726	422.298	389.735	340.149	304.958	275.911	259.836	241.491
		675.844	584.23	628.183	663.589	688.781	674.503	662.37	641.865	630.222	617.606	608.059	583.489	549.507	506.992	460.059	418.192	388.527	344.543	306.204	270.821	257.571	244.816
		676.291	582.259	623.384	666.025	684.118	664.135	652.475	634.515	615.353	616.069	603.081	578.647	542.053	501.121	455.117	427.035	375.547	341.255	300.786	268.932	256.679	237.825
		676.738	572.819	612.18	657.728	678.784	666.815	651.969	629.913	613.059	611.697	593.81	574.1	538.55	499.169	458.961	412.527	377.55	332.67	298.428	268.65	252.296	241.956
		677.184	569.142	607.781	648.111	665.837	660.049	652.38	629.008	609.341	603.254	598.68	569.455	535.684	487.059	450.368	413.134	374.221	330.843	294.012	267.403	249.905	241.438
		677.63	557.378	602.731	644.02	660.024	662.885	639.578	624.623	607.675	600.166	589.261	562.592	527.053	488.695	450.439	419.862	379.626	335.378	298.672	263.475	250.47	236.877
		678.077	564.328	601.906	638.577	658.357	650.463	633.737	622.834	599.255	597.79	580.45	566.593	526.232	486.703	446.922	401.196	369.348	334.585	293.985	266.369	241.292	230.406
		678.523	559.123	595.122	631.031	652	652.763	627.436	612.892	593.761	593.104	580.655	555.995	519.542	483.58	442.591	405.2	363.751	326.221	290.183	267.719	245.744	228.053
		678.969	556.018	589.156	625.317	644.556	638.238	621.518	598.789	593.395	592.303	570.586	550.765	513.67	474.9	438.053	398.614	363.665	326.269	292.764	267.185	243.615	225.611
		679.415	548.3	583.701	624.324	640.083	634.347	618.377	598.52	585.003	584.798	567.015	551.036	512.851	477.251	436.247	395.744	361.948	321.72	285.458	259.471	240.909	225.495
		679.86	541.397	582.791	613.428	630.967	627.151	611.654	593.714	574.95	575.405	555.298	538.912	507.932	469.602	430.457	393.707	357.232	317.029	278.382	251.919	236.817	228.123
		680.306	535.421	584.829	606.024	627.552	617.204	608.071	590.96	574.52	575.982	561.646	537.252	503.101	471.603	427.793	390.427	354.306	321.704	282.435	254.47	236.274	226.759
		680.752	533.823	578.146	609.59	621.855	611.452	607.942	577.944	571.704	568.119	551.66	534.295	502.4	463.108	420.99	385.602	352.19	306.97	274.02	249.386	233.028	222.805
		681.197	533.905	566.272	599.475	618.309	611.316	598.373	575.694	568.343	567.248	551.037	522.408	487.557	453.634	416.343	378.104	349.572	315.843	273.423	254.633	231.417	220.259
		681.643	527.856	559.344	599.41	611.169	606.726	592.802	568.824	557.814	553.927	548.829	518.879	487.411	453.887	422.721	385	340.324	306.661	272.838	246.425	235.597	223.1
		682.088	516.26	561.898	590.859	608.861	603.408	591.041	569.437	555.862	553.305	543.056	522.567	488.267	451.667	410.433	378.024	342.032	303.729	275.444	246.051	225.445	217.969
		682.533	520.438	550.697	588.829	607.971	595.041	589.37	567.555	555.514	550.023	536.728	512.811	485.785	451.553	408.218	373.117	341.684	305.559	269.022	246.75	229.725	215.394
		682.978	512.886	547.283	584.088	600.036	590.629	579.482	559.85	546.763	548.579	534.332	508.628	478.137	443.889	405.652	370.57	336.069	299.568	267.001	245.8	224.512	217.085
		683.424	513.686	551.422	578.068	592.12	586.481	574.621	558.118	543.517	542.406	528.118	503.196	473.381	441.944	398.007	370.351	332.145	296.722	263.781	237.614	222.533	208.546
		683.868	509.367	539.676	576.608	592.107	584.384	568.756	550.028	541.592	531.802	525.906	495.419	477.522	436.218	400.68	366.019	340.537	293.73	259.085	238.836	223.874	213.013
		684.313	497.863	536.13	561.626	585.333	578.004	569.004	544.326	532.598	531.497	521.478	497.195	464.912	426.998	396.31	361.01	329.18	294.448	257.381	234.823	218.461	209.7
		684.758	501.673	534.911	564.266	585.718	578.157	566.719	545.837	524.323	528.36	516.905	497.286	461.725	428.835	400.737	361.995	328.439	284.48	259.939	231.868	222.046	209.5
		685.203	497.839	524.685	554.379	572.314	564.744	555.379	540.101	524.62	521.579	508.302	495.406	453.338	420.574	393.038	359.328	322.905	290.704	254.872	230.921	219.981	204.877
		685.647	485.752	523.132	552.248	570.878	567.588	553.615	533.485	524.586	517.898	501.869	483.774	456.931	424.089	386.44	352.685	320.664	291.522	257.866	229.474	215.301	206.811
		686.091	486.523	515.875	546.947	567.723	558.154	541.248	530.989	515.85	510.611	496.478	479.219	452.587	414.476	387.009	352.416	317.71	289.584	251.104	225.171	211.803	202.703
		686.536	493.772	517.622	546.324	554.18	547.37	543.851	520.469	513.301	510.169	492.541	476.69	450.866	417.826	380.564	342.668	318.03	286.706	250.601	230.326	211.531	200.535
		686.98	478.766	514.577	541.983	559.689	548.859	544.055	523.251	505.701	505.73	492.788	472.363	443.043	409.285	380.167	345.253	321.391	283.317	254.383	226.853	211.609	205.62
		687.424	467.021	500.061	537.305	554.969	542.207	531.545	515.209	504.753	505.996	489.249	465.41	437.619	406.069	368.536	338.911	306.771	280.347	246.929	223.117	208.518	194.028
		687.868	470.534	504.849	533.3	542.831	544.437	532.5	512.246	504.21	494.312	482.724	465.385	441.138	403.411	375.156	340.569	311.744	278.891	245.24	224.364	208.409	195.16
		688.312	459.501	490.181	531.43	545.54	535.336	529.136	505.698	495.439	491.327	482.078	457.671	426.987	405.711	368.188	335.826	309.551	270.661	242.475	220.044	204.073	195.295
		688.756	455.97	494.038	523.24	539.204	532.798	520.861	501.845	496.862	487.797	477.429	460.575	429.778	397.062	368.815	339.44	308.115	274.938	235.128	221.669	203.462	196.633
		689.2	459.163	487.293	513.868	535.681	521.739	518.502	496.378	486.325	485.736	469.016	454.469	429.498	395.62	368.003	329.72	307.602	269.814	241.934	221.061	198.391	192.259
		689.643	455.557	484.315	513.337	528.889	518.453	517.171	491.616	482.139	480.842	469.487	447.736	419.744	398.092	359.822	326.7	297.815	264.102	236.018	213.93	198.971	191.503
		690.087	447.612	478.135	506.033	526.097	519.605	506.926	494.013	472.28	476.069	463.682	442.813	415.08	383.463	359.341	323.403	299.326	257.452	235.509	212.393	199.378	188.951
		690.53	444.733	476.478	505.977	519.9	509.273	508.609	485.301	471.818	475.734	456.778	441.957	413.225	383.067	351.331	324.917	295.175	260.689	231.413	214.037	195.919	189.83
		690.974	439.509	472.832	501.069	512.17	508.686	498.735	480.434	470.026	469.805	455.32	437.373	405.457	380.975	352.411	321.147	295.639	256.959	225.832	206.427	186.027	185.311
		691.417	436.619	468.343	490.409	506.889	504.863	499.666	476.906	469.865	466.13	455.851	430.769	407.38	380.211	342.115	317.791	287.041	257.861	226.598	204.79	193.528	185.4
		691.86	435.065	462.076	493.284	505.752	493.257	489.727	475.06	461.171	461.573	446.386	429.907	405.431	374.443	343.659	314.802	291.179	249.911	223.147	203.999	192.492	181.445
		692.303	432.258	461.078	482.824	497.668	493.663	485.579	466.305	459.355	456.111	445.593	424.06	399.839	369.641	343.294	312.701	287.607	249.115	224.51	205.161	189.979	181.66
		692.746	426.146	457.531	487.989	499.648	488.174	481.623	469.478	452.425	452.653	440.514	418.726	392.024	369.607	342.039	312.032	283.617	249.937	224.713	199.891	190.306	180.442
		693.189	422.076	444.905	473.483	495.287	483.63	474.504	464.486	447.9	450.733	439.112	415.909	388.301	367.287	333.183	307.678	279.768	251.289	218.099	201.606	184.831	179
		693.631	416.274	449.685	475.705	489.163	477.686	474.794	457.191	444.776	440.601	430.684	418.088	391.244	353.049	331.457	304.926	277.686	248.04	219.597	199.32	187.094	177.773
		694.074	418.603	442.455	464.901	486.794	480.345	468.578	456.726	450.345	440.918	427.187	409.391	388.042	359.305	332.215	302.056	275.634	244.095	216.732	198.682	181.348	175.613
		694.516	412.931	434.009	462.408	475.617	473.279	463.613	450.361	437.003	437.684	424.861	410.971	379.875	354.285	322.607	298.76	271.172	239.028	213.4	194.295	179.554	172.243
		694.959	408.371	440.42	455.47	474.576	461.697	459.947	444.584	433.555	433.825	423.828	402.923	385.506	354.317	323.627	296.671	270.356	240.681	210.698	195.449	178.736	169.87
		695.401	406.385	429.364	458.476	463.661	463.412	454.487	438.413	438.558	427.02	416.997	399.381	377.423	350.601	322.229	291.162	265.969	236.646	212.494	188.567	177.632	168.358
		695.843	400.423	425.283	455.547	462.714	459.434	451.018	439.277	424.634	429.859	408.265	398.222	370.224	347.794	317.567	291.38	262.691	235.426	206.667	192.982	176.736	168.69
		696.285	399.28	422.472	446.335	459.354	458.551	449.233	436.122	422.712	419.512	407.3	393.723	371.912	339.39	313.957	290.555	261.101	235.151	207.178	191.888	179.2	169.278
		696.727	399.18	419.895	443.432	462.04	450.03	441.547	432.016	421.622	421.123	409.783	388.005	365.793	335.856	314.83	280.066	260.061	235.895	205.241	191.653	175.002	164.979
		697.169	389.697	419.437	445.979	451.508	444.452	437.622	427.026	415.981	412.857	403.758	385.47	366.285	330.671	304.515	282.28	261.556	231.59	203.971	183.098	177.547	163.191
		697.611	390.706	415.716	441.885	449.278	444.885	434.286	423.711	414.501	406.621	403.457	380.411	360.943	329.597	306.348	280.904	256.487	229.41	202.632	185.967	175.302	164.083
		698.053	388.306	405.113	433.645	442.087	440.37	430.684	420.366	411.847	407.162	397.899	382.675	353.92	329.255	306.355	276.824	256.395	227.24	199.396	186.396	167.967	162.885
		698.494	377.499	410.214	429.783	443.21	437.268	425.298	415.539	404.456	405.329	390.589	373.036	349.559	326.235	302.074	274.771	253.081	225.149	196.626	182.322	166.768	163.48
		698.936	377.469	404.368	425.029	438.66	432.78	425.83	408.481	399.027	395.684	388.899	373.038	354.027	323.497	300.057	274.861	252.647	216.566	198.543	178.495	169.507	160.603
		699.377	373.748	394.549	422.418	436.748	433.609	423.106	409.864	395.261	393.62	379.784	368.111	347.6	323.441	297.114	272.7	247.527	220.705	195.445	180.56	163.125	157.819
		699.819	376.421	398.188	419.942	429.965	426.572	414.326	405.379	394.532	391.047	382.526	370.145	347.886	317.247	292.433	269.145	242.144	220.98	199.319	174.33	165.111	158.908
		700.26	365.437	390.904	418.315	428.938	421.195	413.752	395.637	392.299	391.424	376.428	356.098	344.313	316.614	291.858	265.303	243.03	214.67	192.557	176.713	161.76	154.375
		700.701	363.912	391.129	406.526	423.764	415.012	409.025	393.281	385.896	380.082	374.897	361.264	339.718	310.14	287.951	263.595	241.017	217.577	188.654	172.637	160.241	150.711
		701.142	359.499	380.2	407.418	420.842	414.385	407.874	389.347	380.779	376.224	371.335	354.982	334.807	307.854	283.807	265.511	241.755	217.33	192.812	179.249	160.713	156.328
		701.583	355.459	380.83	400.575	412.143	409.691	403.35	389.904	382.202	375.077	370.026	354.778	336.487	312.342	281.208	261.296	240.982	212.331	182.768	167.851	159.323	147.769
		702.024	349.489	382.071	401.186	408.949	404.902	399.14	385.097	374.036	367.115	366.678	347.289	329.242	309.536	285.319	258.754	239.583	210.33	188.345	172.751	155.085	152.566
		702.464	352.801	375.968	400.26	409.068	403.146	394.135	386.489	378.199	373.275	363.76	344.679	330.822	307.822	281.86	252.681	232.769	208.63	182.981	168.8	156.686	149.922
		702.905	349.133	374.42	397.079	397.513	395.647	391.781	379.441	373.118	366.37	366.297	347.325	325.791	305.736	274.126	251.538	230.924	205.199	186.091	166.645	159.385	152.475
		703.345	348.811	370.506	391.958	395.891	395.99	388.753	374.833	361.05	364.528	354.066	336.971	316.813	295.722	271.429	250.26	227.71	205.645	180.397	165.212	154.03	149.886
		703.786	345.055	367.699	391.892	395.576	392.09	392.716	370.94	359.161	366.46	349.838	340.8	319.848	290.894	269.753	250.893	228.703	200.64	178.056	165.465	152.464	145.956
		704.226	345.31	362.199	380.216	392.772	389.771	383.035	370.183	360.933	356.507	348.417	339.578	317.052	292.706	271.095	245.293	223.478	201.431	178.548	162.599	153.795	147.212
		704.666	335.768	364.363	381.128	396.115	384.981	373.672	366.256	357.662	357.527	347.229	333.798	315.686	291.717	267.191	244.901	226.953	199.225	181.148	159.538	152.27	142.564
		705.107	335.939	355.321	379.242	384.844	386.956	378.646	364.456	358.817	352.188	347.445	333.021	315.327	291.173	264.232	237.503	224.339	196.214	174.125	162.232	146.864	141.7
		705.546	329.42	350.277	369.78	384.183	376.883	363.717	358.149	349.777	346.18	340.665	326.842	306.72	288.217	263.694	240.753	216.545	192.305	178.428	157.106	146.928	143.445
		705.986	327.341	353.631	370.006	379.184	375.453	369.823	357.447	346.366	347.858	335.155	326.146	298.611	278.942	260.758	234.636	219.075	194.048	169.805	156.222	150.839	143.414
		706.426	317.617	350.519	369.191	375.215	373.937	364.322	354.842	344.408	341.023	335.897	323.612	299.893	279.818	253.141	231.885	217.741	191.253	171.264	156.676	145.961	140.658
		706.866	322.848	343.522	362.87	369.067	366.636	362.738	352.395	339.892	342.965	330.886	320.174	303.011	276.875	257.546	233.252	215.373	197.245	172.656	158.707	145.852	140.245
		707.305	316.043	339.531	360.924	372.616	367.842	355.866	349.385	338.45	337.729	332.87	314.8	296.777	275.305	254.291	232.517	215.572	190.743	169.112	153.852	142.351	134.216
		707.745	320.114	340.934	361.008	368.857	358.304	354.85	346.398	330.893	336.216	332.26	312.573	296.059	272.486	250.172	233.949	211.652	189.22	166.376	157.024	143.291	139.967
		708.184	308.586	339.679	353.313	366.231	358.875	356.762	341.584	335.596	331.072	323.645	308.148	289.578	274.9	246.603	228.411	205.594	189.152	165.6	149.709	142.824	133.827
		708.624	308.306	333.861	347.001	361.26	359.311	355.558	334.17	331.723	326.128	321.439	305.932	287.209	268.154	249.788	224.336	206.806	187.684	164.191	149.907	143.651	131.533
		709.063	307.607	329.043	351.396	359.369	352.361	346.973	335.977	329.177	326.218	315.941	306.659	286.902	267.356	244.487	220.429	200.67	186.636	161.679	150.956	140.379	136.68
		709.502	306.16	330.158	350.145	350.199	350.069	345.807	331.461	327.315	323.006	315.783	299.69	282.791	264.352	242.899	222.738	201.114	179.288	162.619	147.644	140.11	130.153
		709.941	303.111	326.748	340.443	353.878	343.048	343.103	328.219	322.54	318.718	309.917	303.635	283.654	261.194	238.657	218.3	201.857	177.737	160.841	146.346	137.613	130.91
		710.38	303.342	318.359	337.389	347.133	341.979	340.334	323.037	315.115	317.147	308.129	293.795	281.659	256.377	235.563	215.377	200.685	176.35	156.338	140.989	133.045	130.313
		710.818	297.914	318.982	341.051	343.767	347.104	334.445	319.202	311.749	314.344	306.095	293.985	271.601	259.028	235.209	216.256	194.503	174.438	155.222	144.344	131.36	129.06
		711.257	296.677	323.421	335.85	342.855	337.756	325.21	320.569	309.979	309.563	303.87	293.809	276.947	254.068	228.81	213.291	198.848	173.34	155.255	144.451	133.226	124.974
		711.696	292.84	311.595	333.071	340.181	331.381	328.522	318.827	307.001	311.1	301.105	288.591	271.82	250.27	231.916	211.204	195.464	173.015	153.57	145.733	128.894	124.636
		712.134	293.658	310.73	326.187	332.479	329.839	325.93	314.322	306.314	309.146	295.047	288.541	271.394	248.566	230.747	212.332	197.575	169.19	149.526	141.511	132.533	123.217
		712.573	287.072	306.143	321.396	329.885	331.391	319.873	307.614	304.513	302.52	294.763	280.629	267.634	249.838	229.504	209.826	188.91	167.864	150.596	138.522	129.291	122.099
		713.011	283.06	303.543	318.535	333.794	324.174	317.158	304.989	296.572	298.304	288.968	281.596	259.34	242.843	227.021	204.51	189.56	168.159	155.804	134.313	130.804	122.51
		713.449	281.689	300.781	318.929	323.962	323.777	314.365	301.029	295.174	301.01	289.828	280.608	262.692	240.678	220.936	202.804	186.683	165.017	150.465	135.356	123.963	121.976
		713.887	275.631	297.735	310.029	323.261	318.496	312.569	297.98	293.118	290.731	289.626	276.521	262.515	239.626	217.493	200.866	185.449	168.783	147.51	137.373	124.006	123.727
		714.325	276.755	296.556	310.321	315.309	316.382	308.378	300.397	293.008	288.976	280.144	275.749	253.641	239.408	218.05	201.312	183.976	161.683	148.336	131.304	126.996	114.449
		714.763	273.732	293.836	307.937	319.576	307.759	306.174	299.393	293.476	290.736	283.066	272.758	253.198	235.606	219.529	202.008	182.064	161.907	144.685	130.191	126.074	119.218
		715.201	272.525	293.068	309.827	311.128	310.214	300.995	292.587	288.235	287.895	280.146	259.468	249.337	237.142	216.025	198.063	178.725	159.529	144.146	132.503	117.966	118.598
		715.638	270.038	289.862	306.962	306.802	311.938	299.407	294.226	285.005	284.036	277.397	270.593	250.652	233.24	213.553	195.313	179.18	159.489	143.555	131.124	121.932	118.51
		716.076	268.72	286.631	300.14	308.022	296.079	294.186	292.195	284.201	282.803	271.914	264.327	244.677	236.366	211.684	197.095	174.722	159.17	144.175	129.524	125.498	119.351
		716.513	261.205	281.704	296.497	312.309	305.762	299.906	289.298	275.949	280.401	267.477	258.626	247.743	221.634	211.322	194.77	174.732	158.325	141.504	127.926	122.016	116.855
		716.951	266.019	281.789	296.714	303.46	293.586	292.899	282.498	276.786	274.916	272.306	259.107	244.333	227.168	207.893	191.313	174.514	155.306	136.321	128.201	116.931	113.589
		717.388	267.062	279.637	289.79	299.729	299.424	292.573	280.685	274.635	273.353	266.615	256.741	243.793	223.642	207.382	190.627	176.767	156.649	137.315	128.258	120.463	112.08
		717.825	261.482	277.241	291.628	298.73	297.464	288.975	281.148	270.539	275.582	263.099	252.738	240.522	221.35	204.197	185.354	175.546	150.856	134.133	128.154	118.443	115.311
		718.262	254.944	273.895	282.202	293.992	292.096	283.16	275.157	269.586	270.675	269.194	250.945	238.457	218.31	206.126	186.211	169.149	151.528	132.718	122.148	117.278	113.825
		718.699	254.263	272.623	283.736	298.762	290.156	284.101	274.392	267.708	267.105	263.589	251.431	235.948	215.5	195.888	185.563	164.652	149.321	133.241	125.548	113.557	114.469
		719.136	255.175	271.295	281.597	288.474	290.498	276.46	268.687	264.548	262.433	255.81	246.522	234.826	217.609	197.506	179.901	164.504	146.261	133.537	121.988	110.534	110.026
		719.573	248.633	262.792	277.506	284.041	278.542	279.173	266.954	261.622	257.135	250.409	243.641	228.229	209.539	195.846	176.332	165.724	146.726	132.607	124.948	109.299	111.186
		720.01	249.601	263.831	275.298	283.778	276.256	273.316	263.186	259.034	255.799	250.259	243.576	226.958	207.867	191.858	179.671	166.413	146.884	129.407	116.601	109.3	106.538
		720.446	246.862	259.317	276.177	279.698	279.972	272.688	262.78	260.626	255.143	246.409	245.219	223.865	211.249	187.65	178.603	162.181	146.049	130.158	116.386	111.335	106.961
		720.883	237.934	259.154	268.531	275.673	277.644	266.729	258.487	252.718	254.728	241.426	236.069	224.819	213.723	193.618	170.994	163.762	145.369	128.462	118.691	112.235	104.084
		721.319	242.165	256.913	265.852	278.357	268.119	272.546	253.64	254.223	250.236	245.884	233.135	220.859	205.09	187.464	175.794	158.605	141.236	122.6	118.543	105.671	106.8
		721.755	234.574	252.35	260.249	275.919	272.811	266.828	257.57	251.68	248.347	241.892	231.984	224.013	204.733	187.005	174.237	158.074	141.91	123.777	113.992	107.886	103.212
		722.191	237.342	247.667	266.129	274.225	266.068	268.164	252.807	247.747	245.307	239.158	228.644	217.196	203.447	188.894	171.302	156.784	139.379	123.379	115.439	109.587	106.401
		722.628	232.049	247.234	263.507	271.05	266.159	260.101	253.605	247.233	244.464	242.833	232.869	218.108	199.749	183.932	172.25	156.411	140.474	123.765	111.396	110.757	101.824
		723.063	241.251	245.78	259.014	263.425	263.904	255.953	254.115	242.625	239.651	236.608	229.36	215.716	197.524	185.44	167.473	152.503	133.773	121.188	116.695	104.083	99.9873
		723.499	229.511	246.087	260.434	264.572	261.746	253.545	244.192	242.342	239.225	236.637	226.122	214.971	196.035	181.512	166.626	150.537	135.597	121.578	115.727	106	99.9731
		723.935	227.668	238.759	256.833	265.923	258.934	254.924	243.467	244.96	234.355	235.283	222.871	208.299	198.165	178.178	166.236	151.817	134.101	120.859	106.199	100.902	99.1725
		724.371	226.994	238.87	252.419	260.847	249.99	250.974	244.805	236.115	230.656	235.981	222.899	208.427	192.407	179.641	163.072	151.013	133.884	118.713	112.812	105.757	97.6343
		724.806	221.39	236.292	250.763	257.212	250.563	247.054	241.707	234.285	237.006	228.084	216.178	205.415	194.66	182.315	160.888	148.017	133.021	120.918	111.494	103.094	98.7419
		725.242	221.676	237.981	250.234	253.402	252.784	248.74	238.339	233.082	231.334	225.489	218.417	202.264	187.349	177.22	160.06	148.962	131.433	119.534	106.997	100.358	95.157
		725.677	219.125	233.082	244.329	254.499	244.271	240.344	233.513	229.234	229.374	225.276	209.592	199.386	185.585	173.407	157.373	143.61	127.55	115.431	103.719	101.138	100.977
		726.112	220.68	235.388	242.485	250.534	246.99	237.277	231.242	231.489	227.145	215.417	210.999	202.772	183.517	167.602	157.458	143.065	130.481	114.807	107.247	98.3928	94.625
		726.547	217.757	232.866	240.34	246.686	244.014	239.011	232.845	224.277	223.039	219.651	208.799	196.274	183.78	167.299	151.719	141.771	124.828	113.903	106.164	99.2524	97.9605
		726.982	211.71	227.581	237.98	245.59	240.894	240.317	231.993	222.891	219.599	215.925	207.75	196.714	182.643	169.454	155.718	141.8	125.139	111.274	101.409	98.37	94.9759
		727.417	213.47	221.622	233.457	241.543	239.217	232.127	225.617	220.045	218.044	213.331	210.312	194.869	181.606	166.568	152.637	140.944	124.562	109.764	99.5051	90.6225	92.1124
		727.852	204.579	221.938	231.863	234.774	239.676	231.456	225.812	219.442	224.886	216.014	201.643	194.547	182.896	166.983	149.622	140.083	120.94	107.815	105.037	96.7448	92.2141
		728.287	204.656	220.782	236.536	238.377	233.843	231.307	224.486	215.646	218.923	213.268	202.699	193.225	179.66	160.981	147.124	139.273	123.444	105.989	102.801	95.0412	92.1534
		728.722	207.674	218.602	228.271	232.808	230.78	227.294	217.446	213.465	212.234	212.086	201.325	193.399	174.729	163.264	147.296	138.724	119.721	107.899	100.025	95.2023	87.9328
		729.156	204.001	215.65	226.397	232.533	234.709	226.877	218.892	217.457	211.853	205.042	199.621	189.288	173.651	158.701	144.779	135.23	122.305	109.789	99.4313	90.4608	86.5658
		729.591	206.348	212.381	223.522	232.155	230.822	225.738	219.813	209.79	209.937	203.338	199.685	184.003	174.296	161.65	150	133.162	118.728	107.817	99.8085	94.7522	86.952
		730.025	201.34	213.867	222.84	230.471	223.708	222.967	216.517	208.686	210.891	202.643	199.187	183.099	169.523	160.332	147.174	132.975	121.338	106.271	96.2044	91.1278	91.1279
		730.459	199.631	210.718	220.896	226.852	227.959	223.834	210.367	208.058	209.315	200.318	198.136	183.532	169.332	156.649	141.505	132.221	118.551	105.778	94.2862	90.7601	86.0598
		730.893	198.381	209.918	218.26	226.706	222.119	219.968	207.884	204.76	206.735	200.406	188.257	179.332	166.473	154.749	142.089	127.448	117.695	107.021	96.902	90.1967	88.7783
		731.327	194.035	208.01	216.863	223.238	220.501	219.827	209.211	204.527	206.87	199.064	192.387	181.325	163.189	156.377	139.384	127.447	114.757	101.452	97.5132	91.3027	83.5923
		731.761	196.195	205.378	218.527	220.524	221.007	211.634	210.53	199.694	202.357	199.303	185.789	177.088	169.469	150.477	140.379	129.043	115.771	103.348	94.3805	91.0038	84.7629
		732.195	190.83	203.753	215.817	223.702	219.99	212.493	205.411	200.724	203.637	194.933	188.909	176.532	167.058	152.116	139.479	128.024	115.744	100.636	94.1569	88.7722	88.3039
		732.629	191.257	204.197	213.98	219.293	215.957	213.637	206.986	200.689	197.04	193.037	186.817	175.138	162.054	151.767	140.287	128.657	113.677	100.732	91.244	88.5392	86.4479
		733.062	185.587	203.578	211.309	216.394	212.447	208.235	205.069	199.392	195.823	193.163	185.363	173.535	161.671	150.275	136.945	122.158	111.816	100.713	91.8539	85.7077	84.9657
		733.496	191.233	196.937	209.97	212.728	209.849	207.215	199.815	190.759	193.782	191.847	186.259	174.15	159.043	146.341	135.592	125.66	112.544	101.411	89.7889	83.4267	83.1425
		733.929	187.116	194.836	207.513	210.993	211.295	205.628	198.329	194.772	192.946	195.884	182.761	167.265	156.812	146.333	134.161	121.268	112.863	99.0322	88.5667	86.2918	82.5317
		734.363	184.324	194.151	206.181	210.931	209.59	207.928	198.332	191.816	194.349	185.931	176.778	168.875	155.961	144.769	132.404	122.987	108.154	95.5889	89.3711	87.0306	81.6577
		734.796	181.582	194.033	202.457	205.058	206.017	201.452	193.906	186.201	188.561	182.083	178.812	163.411	153.326	144.034	132.034	120.513	106.162	96.2212	87.7647	84.9205	78.8808
		735.229	180.08	193.763	200.041	207.532	204.878	197.846	194.709	188.403	190.966	185.695	181.551	164.927	158.357	143.553	130.892	121.346	108.215	96.4626	92.7983	83.1654	81.8498
		735.662	178.507	192.84	202.395	205.081	199.925	196.63	191.705	188.056	187.496	182.916	173.348	161.827	155.755	138.514	129.619	118.365	107.856	96.3156	87.0698	79.7814	78.3915
		736.095	180.425	193.263	200.706	202.931	198.86	195.433	191.287	188.127	185.452	180.688	174.802	164.771	150.267	140.507	126.044	120.053	105.714	95.0543	87.5069	80.4343	79.0559
		736.528	177.087	184.256	195.191	200.672	198.751	193.42	189.735	181.77	185.226	178.949	175.712	162.684	149.046	141.521	125.094	117.741	105.749	93.7008	86.9292	81.3317	77.5368
		736.961	170.176	182.366	192.988	199.804	195.511	193.627	184.346	180.855	179.836	176.999	170.241	160.837	147.588	138.745	127.962	116.956	102.673	90.4963	82.0258	81.0335	81.299
		737.393	171.361	182.562	193.693	201.207	192.262	191.566	183.793	180.484	182.079	175.783	165.718	157.771	145.17	135.157	123.215	115.283	102.249	91.2482	80.8274	77.9662	76.7428
		737.826	170.8	185.566	188.186	199.611	192.596	189.867	182.626	179.118	175.68	173.314	163.685	157.337	146.462	131.831	122.87	111.947	101.934	90.1666	84.2706	75.0094	75.5523
		738.258	169.533	181.889	191.336	192.025	194.07	191.025	183	174.382	175.667	171.186	168.62	153.273	146.237	135.153	124.523	117.858	100.796	89.7917	84.6068	75.9398	76.8063
		738.69	163.561	179.146	189.128	190.48	186.967	186.135	181.277	173.525	173.985	168.319	165.105	158.125	146.895	134.754	121.7	110.081	101.055	90.038	83.8082	77.3742	78.3714
		739.123	164.688	172.418	187.221	192.93	190.268	182.966	179.272	177.68	172.834	172.772	165.152	153.004	141.035	132.602	120.557	110.206	99.6843	90.0515	80.8697	78.5645	76.0055
		739.555	162.504	174.61	185.519	190.828	185.627	181.808	176.988	171.849	171.223	167.835	160.778	148.593	143.388	131.992	117.065	109.919	98.2417	88.414	80.1736	74.3256	72.1913
		739.987	163.066	174.174	183.394	189.287	186.022	179.694	175.038	173.931	170.768	167.901	158.666	148.928	139.797	126.378	118.459	108.826	98.9441	90.0675	78.0571	74.6961	72.9798
		740.419	163.836	173.806	182.548	186.78	183.411	179.701	173.725	170.858	167.239	163.588	157.952	153.178	138.888	125.395	113.301	107.981	95.9311	86.4562	80.4571	75.5269	74.6447
		740.851	159.354	168.187	180.785	185.392	181.608	175.12	171.31	169.242	166.602	162.96	160.208	149.999	137.66	127.038	117.193	106.977	96.3839	86.6704	77.3622	74.5564	71.1979
		741.282	159.007	173.953	177.474	188.983	180.091	181.666	173.908	162.989	167.522	161.077	157.512	147.338	135.582	126.165	114.295	106.871	94.193	84.5532	79.2642	75.755	71.186
		741.714	155.188	171.325	181.398	182.937	174.408	173.532	167.385	164.378	168.261	158.48	157.712	144.972	136.38	127.578	114.089	104.058	92.948	83.6277	77.3086	74.8802	73.3605
		742.145	155.201	165.087	174.032	177.15	177.206	172.168	170.852	167.066	162.353	157.747	152.934	144.007	133.276	123.293	114.009	103.467	91.0712	79.8693	74.7087	71.5134	69.7115
		742.577	152.882	167.257	168.619	177.311	179.343	172.281	168.058	164.558	165.155	163.119	151.24	143.467	132.933	123.089	116.196	105.801	96.9913	85.1237	77.0276	72.2255	73.6255
		743.008	157.52	166.626	169.241	177.11	177.206	169.74	165.517	161.025	160.428	158.282	154.955	141.875	133.554	121.751	112.721	102.021	95.2649	78.6192	77.7257	71.0126	67.1132
		743.439	160.385	164.578	169.978	173.607	173.026	170.866	165.832	161.761	159.282	157.032	151.683	145.155	132.49	123.668	112.621	102.077	92.5631	82.8927	77.6727	73.8898	67.3571
		743.87	149.675	159.869	172.005	177.164	174.752	165.343	164.581	161.497	157.159	152.765	147.048	142.512	130.937	125.104	108.629	98.6202	89.5242	83.8389	75.0291	71.8008	70.5
		744.301	154.563	159.972	168.516	171.598	170.414	170.06	165.69	158.73	155.484	151.443	147.154	138.087	127.752	119.384	111.223	99.7724	89.7087	79.4579	75.2615	69.5185	69.6205
		744.732	150.005	160.135	168.013	170.46	166.668	167.07	158.439	154.94	153.272	150.592	145.752	136.631	130.671	120.274	109.785	100.867	92.51	80.0743	71.8131	67.1011	68.7042
		745.163	147.641	154.235	165.778	169.729	163.727	164.524	158.451	152.262	152.667	150.8	145.608	135.139	121.867	117.268	105.474	99.0568	86.0079	82.4196	74.2295	69.7649	67.398
		745.594	146.858	152.542	161.419	169.296	163.851	160.199	158.152	153.95	151.622	149.636	143.829	135.633	124.645	115.769	105.343	96.1595	86.6324	77.0855	70.5607	69.6304	68.3973
		746.024	145.314	155.074	157.024	164.604	163.467	157.388	152.142	151.501	149.96	146.437	141.296	132.325	120.235	113.011	102.406	95.5628	86.5249	79.3068	72.8349	63.9531	65.6967
		746.455	143.698	150.238	158.222	164.193	159.285	160.324	155.351	149.848	148.667	147.31	135.087	127.851	126.538	112.314	102.478	96.3468	83.7034	77.5711	68.0734	65.1634	61.347
		746.885	146.367	153.141	158.492	161.581	160.387	159.845	153.078	149.127	146.321	143.265	141.305	132.417	120.323	112.82	106.205	97.9526	85.9691	75.462	72.3214	66.2781	64.9595
		747.315	141.442	148.6	156.271	160.039	158.779	159.567	150.285	145.627	146.202	145.188	138.473	127.736	118.395	108.635	101.89	96.7021	80.463	75.5465	69.9828	65.6166	63.9659
		747.746	139.652	151.357	155.077	166.055	162.455	155.213	148.62	148.83	143.752	143.97	136.237	129.045	118.801	109.424	100.956	95.0078	82.9815	76.1542	70.0292	62.2794	64.3051
		748.176	138.417	152.31	154.927	160.509	157.397	154.376	148.753	143.74	143.291	139.747	134.269	126.982	118.825	111.792	102.353	92.458	83.5605	75.587	68.3515	62.5394	64.3625
		748.606	138.391	147.287	155.673	160.244	155.84	157.703	148.47	142.8	143.377	140.587	136.974	129.062	118.407	105.955	98.1117	94.444	80.9741	69.4542	68.7823	62.5937	64.9387
		749.035	138.949	143.411	151.189	156.597	150.69	153.973	147.764	142.657	140.284	134.759	136.462	122.783	112.118	110.508	98.6256	89.1269	84.2883	71.8604	66.6181	62.7613	64.2758
		749.465	132.589	140.866	147.801	155.4	150.566	151.269	144.651	139.303	137.604	138.152	132.122	121.831	114.494	107.02	99.0136	91.1499	80.7075	70.1496	63.8141	62.0347	61.2392
		749.895	138.23	144.498	147.798	156.765	150.646	150.771	143.674	139.92	137.41	135.421	131.591	125.724	115.48	106.038	98.9932	89.9624	78.7173	70.6146	68.3605	60.4869	60.7009
		750.325	136.449	143.653	148.533	151.092	151.798	149.541	141.866	139.166	139.407	135.066	126.539	123.387	116.188	105.809	96.2669	88.6656	77.4237	70.4401	65.6196	60.831	62.2019
		750.754	135.405	140.207	151.577	151.601	149.482	147.76	142.489	139.593	137.891	135.386	129.402	123.408	114.095	104.842	96.8109	90.172	82.1309	73.4366	64.4689	62.0518	60.7083
		751.183	132.22	139.556	149.538	150.173	151.661	145.893	142.749	138.388	138.63	132.941	130.065	124.649	114.985	103.147	97.4745	89.8972	79.3415	69.0888	64.6902	59.6747	58.59
		751.613	128.535	140.313	147.658	148.611	147.598	145.008	139.547	136.805	137.592	137.485	127.717	121.657	113.842	103.891	97.7165	84.6931	78.4456	69.1094	67.0538	62.989	56.2492
		752.042	131.265	136.755	145.255	147.185	147.07	144.579	141.263	132.257	134.815	132.48	125.139	114.961	108.857	103.729	91.6425	90.189	76.7746	67.8363	63.7201	60.9078	58.8862
		752.471	127.625	136.498	140.689	146.165	146.864	142.8	136.527	135.168	132.34	133.106	125.833	115.209	107.679	98.0986	91.1094	86.1262	78.1712	69.3208	63.7138	61.4122	56.4213
		752.9	128.788	137.833	141.849	144.561	141.769	138.693	134.826	133.124	133.534	127.802	126.088	116.445	109.005	101.383	91.9074	85.7466	77.769	66.2737	65.6794	61.8135	55.8642
		753.329	126.27	134.17	141.861	143.202	140.399	140.529	135.592	130.325	132.552	129.649	122.448	113.045	109.884	102.069	91.3187	83.0295	76.7728	66.9157	60.0217	56.9626	54.5205
		753.757	127.394	135.419	139.926	145.611	142.303	137.822	134.328	129.627	128.722	126.476	123.783	120.011	108.538	101.217	94.6984	86.5774	79.3384	69.2613	64.1725	59.6527	58.5398
		754.186	127.134	130.713	136.282	142.038	138.45	136.914	130.861	130.521	132.497	127.544	120.093	114.907	106.348	96.2776	89.5306	82.9508	76.2958	67.2369	62.1845	57	57.5421
		754.615	126.14	129.522	139.403	143.746	138.685	137.02	132.157	129.595	129.61	125.434	122.34	115.945	104.153	98.0113	94.5425	86.4487	73.5882	69.5151	61.3871	58.8721	56.8663
		755.043	121.635	131.919	137.735	139.465	135.916	134.742	132.85	126.547	128.918	131.063	116.894	115.044	105.913	98.3933	89.416	79.5496	72.9405	67.6591	62.0743	56.088	53.4743
		755.471	124.22	127.636	139.582	140.924	138.245	133.522	129.945	129.071	125.166	126.39	119.53	113.288	107.427	97.6124	88.5302	82.9107	75.5781	65.8759	60.0595	60.0913	56.3653
		755.9	120.163	125.968	133.943	138.986	137.451	131.488	129.256	125.931	124.532	122.952	116.488	109.766	103.243	95.6499	89.5927	80.0388	70.9689	63.8986	61.2518	55.1906	51.4638
		756.328	120.987	130.247	133.761	137.265	135.234	135.746	131.687	123.404	127.1	115.966	119.42	110.827	104.389	96.77	84.7569	80.0282	69.3599	64.5936	56.6459	55.0888	54.2812
		756.756	121.417	127.193	136.459	137.563	132.243	131.563	128.033	121.815	123.891	122.734	115.923	107.197	101.88	93.1754	85.4521	77.4541	72.1435	63.7874	55.7606	54.6755	52.1143
		757.184	120.082	119.838	128.678	131.602	131.088	131.906	128.536	123.745	124.082	120.972	117.746	110.203	100.123	94.2174	84.094	79.337	71.1509	63.7311	57.2917	55.5374	54.5127
		757.612	118.393	124.05	132.181	134.248	133.14	127.535	125.484	124.052	123.23	121.061	118.81	111.351	99.3779	91.348	82.5499	79.9254	68.472	60.8166	57.2028	56.5036	56.041
		758.039	115.519	123.279	131.231	136.23	129.236	126.625	126.382	119.564	119.554	120.466	113.677	107.253	101.809	93.229	84.5123	78.2686	73.2866	60.4603	55.8952	55.2209	55.7135
		758.467	113.632	121.006	130.262	129.6	129.333	129.323	125.432	122.157	120.328	115.608	114.041	108.81	100.018	89.6531	83.0383	72.9618	68.7347	60.1915	59.5566	53.2828	53.1855
		758.895	114.939	119.742	126.858	128.791	128.203	126.96	123.052	121.572	116.066	117.374	109.853	105.529	97.5282	89.5638	81.3001	77.4331	67.5332	60.6857	57.7328	54.8887	51.6364
		759.322	114.614	121.432	126.466	127.061	125.537	125.949	123.456	116.966	118.34	121.041	111.475	106.199	96.0235	90.6266	79.9359	80.5672	68.0447	60.7302	60.6218	54.4763	51.866
		759.749	111.847	117.794	125.25	128.201	127.656	123.849	121.79	118.698	122.305	115.813	111.063	101.166	97.1264	90.5917	80.305	75.8859	68.1227	60.2071	54.6322	55.3669	52.1037
		760.177	114.044	121.919	123.689	129.086	123.797	125.155	118.888	117.385	117.084	116.175	106.57	103.869	94.1238	88.4691	80.4811	74.1314	65.9517	60.4354	56.1874	51.1533	48.899
		760.604	113.487	119.374	123.685	127.053	128.243	123.794	119.764	115.897	114.792	114.879	109.75	104.488	98.7363	87.6833	80.8018	76.0164	67.9498	59.0997	56.2901	50.4868	53.865
		761.031	109.183	117.14	123.223	131.758	125.492	124.993	117.404	117.122	114.795	111.646	106.502	102.963	96.3891	86.2058	82.1684	77.6467	66.2839	58.3396	53.7185	54.8223	50.7445
		761.458	111.382	120.092	119.95	122.855	122.404	119.641	116.876	114.906	114.973	113.328	104.965	97.3338	91.3524	83.8842	76.5949	72.2815	61.5798	57.0138	53.5252	48.9453	50.4091
		761.885	110.51	113.748	122.291	122.816	122.009	122.403	117.249	114.202	115.151	111.677	107.964	101.252	98.2074	85.0184	79.9911	72.7894	63.062	57.3307	52.9172	48.5046	49.5141
		762.311	110.915	114.874	120.091	123.704	122.507	121.222	117.163	112.877	113.516	109.28	104.568	97.7383	91.4618	85.1766	81.5354	70.969	65.2286	59.8308	54.0026	53.5746	53.683
		762.738	109.456	114.915	119.305	123.71	121.861	118.664	115.227	112.147	110.35	109.396	105.749	99.9544	90.8679	85.0956	78.7168	73.9371	66.7007	57.3839	51.7808	51.6548	49.3641
		763.164	107.223	110.304	120.609	123.246	121.275	117.412	114.659	110.63	111.468	104.719	102.125	99.1559	90.4724	85.4792	77.4128	72.4319	63.3261	57.3291	51.9079	51.1205	51.1722
		763.591	104.174	112.543	116.647	121.186	120.849	118.696	115.242	108.731	109.64	107.319	104.753	98.6817	89.5344	84.9833	78.2241	71.2865	64.5936	60.7382	53.8576	50.9697	49.3276
		764.017	106.307	112.377	114.391	115.967	118.056	114.922	114.852	109.651	108.375	106.52	100.459	93.0619	88.0636	82.2964	75.683	68.5369	63.2275	56.2116	49.8559	49.1622	47.5915
		764.443	103.646	109.121	116.401	117.494	114.939	114.573	111.28	112.299	106.023	103.561	102.753	93.9346	86.719	77.884	74.851	70.1808	62.0694	57.201	49.2159	44.4945	47.3413
		764.87	103.405	104.883	115.679	119.181	113.964	115.139	110.386	106.841	105.651	103.918	99.9742	94.9849	87.9475	80.5801	74.7244	65.755	61.911	54.5504	50.3566	47.0169	45.1655
		765.296	100.476	110.995	111.67	114.229	114.709	108.574	107.414	105.566	104.006	101.73	97.6638	94.9078	87.8525	78.0056	73.0057	66.6894	58.647	56.7291	50.1399	46.1091	47.0687
		765.721	102.158	108.298	112.208	114.535	112.104	114.177	110.761	104.225	103.571	104.919	100.213	93.4275	85.9746	79.6628	70.9267	62.4276	60.7811	51.2076	47.9229	46.8691	42.6169
		766.147	98.9232	105.718	112.001	118.842	116.101	111.599	106.392	105.499	103.887	103.633	98.415	94.9917	84.8659	79.884	71.3123	66.7543	61.8006	55.4518	50.9567	47.6163	50.6563
		766.573	99.8131	105.422	109.676	113.757	111.809	110.081	106.257	104.507	105.427	100.25	97.0227	93.2402	81.0156	79.0819	71.6545	65.475	61.3136	55.5097	50.1651	47.666	47.0627
		766.999	101.492	109.193	110.973	108.505	111.851	105.358	107.293	103.903	103.531	100.084	98.463	90.1615	83.8781	78.6324	68.6921	64.823	56.2244	53.7815	51.486	47.3805	44.3741
		767.424	94.8643	103.401	107.193	113.593	110.76	107.744	103.41	106.558	100.751	97.5741	92.4382	91.0518	84.22	79.0465	74.095	65.5596	58.9776	53.4455	50.3683	46.9624	45.0795
		767.849	99.4619	101.583	107.991	111.271	108.231	106.779	104.03	103.613	101.558	100.585	94.6175	86.4437	81.4977	72.4166	71.8011	65.394	58.3215	53.1067	47.9669	46.5413	46.0181
		768.275	95.4135	103.425	107.893	111.895	109.664	108.799	103.573	104.491	100.54	100.46	95.2779	90.778	82.6283	76.1952	68.4863	63.4868	58.0194	54.2554	49.2734	46.3325	44.7651
		768.7	95.7553	103.123	109.296	108.806	107.608	106.569	102.476	102.208	101.676	99.9861	93.4592	88.1634	81.1255	76.3078	70.1138	65.5678	55.8465	51.4888	48.4418	45.3252	44.4224
		769.125	95.3578	101.136	103.954	107.956	108.011	103.572	103.59	98.3671	101.332	96.7557	91.5211	88.9953	79.0434	77.834	72.1792	64.0777	59.5221	51.9107	47.3758	45.6576	45.2199
		769.55	91.6878	99.3955	104.919	107.414	105.14	103.518	103.816	98.4563	97.0542	98.4074	92.5453	85.4627	81.443	75.6162	66.2157	60.7961	58.4012	49.0705	45.8402	44.0274	45.6388
		769.975	95.3915	99.3037	103.078	106.871	107.362	104.477	99.8403	99.0073	99.1016	96.9137	90.0472	85.0589	79.1104	73.0304	69.0454	60.2509	57.4636	47.9367	48.0628	42.9602	44.0864
		770.4	93.3114	97.9765	101.97	105.314	104.349	103.216	97.4501	95.3516	95.9167	92.0062	95.8147	84.2827	78.3951	74.8406	68.9453	61.7789	56.5757	48.2593	45.3807	42.3843	40.4751
		770.824	92.477	96.3974	107.068	105.663	102.473	102.026	98.6449	99.1116	98.579	94.9962	92.1144	84.5886	79.9698	72.9479	66.1085	61.2008	54.557	50.0057	44.7404	39.2944	45.9425
		771.249	92.9547	98.0322	102.219	106.3	102.091	102.038	96.4039	99.4683	93.7367	95.5887	89.5786	85.593	77.2124	75.8372	66.0748	62.0769	55.3401	50.3219	44.7331	43.8481	45.9293
		771.673	94.4919	96.729	101.861	104.44	102.837	99.836	96.6642	97.0732	94.8845	94.1652	89.2764	81.4207	81.1421	71.4418	67.3102	59.4309	53.7527	49.1005	47.5378	41.758	39.5823
		772.098	91.963	95.481	103.181	102.947	102.099	101.041	97.2826	93.9112	94.0978	89.6281	90.4097	87.0116	78.2472	73.3031	67.0643	64.2605	54.8908	48.8829	44.7967	44.2469	42.1175
		772.522	91.8767	94.9921	99.2261	103.533	101.895	96.8225	93.9538	93.2052	94.4151	88.2801	85.5552	80.3794	76.8509	70.7311	65.2935	60.7112	53.0521	49.5457	46.0396	41.7611	38.0501
		772.946	86.1997	96.2628	99.1647	101.072	100.533	97.2144	96.0195	93.7015	91.2625	89.5766	88.3213	81.2795	73.4198	69.7069	65.6362	61.5153	54.5286	47.3465	44.4523	43.6462	43.8492
		773.37	87.1711	92.5033	96.5154	101.523	98.1137	95.8766	93.6829	89.8796	89.3777	88.4096	87.3542	81.4222	74.8351	68.5332	65.4557	59.0869	56.017	48.2006	44.7987	40.6535	40.4385
		773.794	88.4423	94.818	96.5728	101.035	97.3347	97.7262	96.1503	92.18	89.9551	87.9185	85.8315	80.2142	75.8131	69.5753	62.9753	57.8721	54.0938	47.2202	44.8296	40.781	37.4904
		774.218	89.5867	93.5474	96.9113	98.7139	98.7607	94.0663	92.3034	89.1192	91.3857	88.6783	85.732	81.1609	76.3871	70.1287	59.0569	61.6758	55.0028	46.3141	46.2675	40.657	39.9616
		774.642	85.5914	91.2107	97.1251	94.796	94.9227	95.2373	91.0294	89.2481	87.6312	89.2017	83.0489	77.204	73.9415	68.4363	61.1415	56.9345	52.6315	43.5217	42.074	38.4183	39.9309
		775.066	86.6973	86.658	94.6257	99.8855	95.6832	94.04	93.4875	90.1264	89.3244	86.1757	83.4823	78.0223	76.6341	70.534	63.6107	56.4044	52.2694	48.6964	42.9413	41.8884	41.0926
		775.489	83.9833	90.1111	94.6145	94.1873	90.6717	96.658	89.7193	86.2756	88.1227	85.332	83.6909	81.4494	70.9159	69.6895	61.058	57.582	51.6294	46.4291	40.3927	41.7591	38.449
		775.913	84.8352	89.1403	95.8435	97.4441	93.2545	91.3746	89.9429	89.419	87.1393	85.9052	80.9237	77.3013	70.9986	63.6303	62.71	54.0409	50.5028	44.5664	41.6027	40.456	38.6645
		776.336	82.1339	89.141	91.4722	95.514	93.8392	93.2109	88.5805	86.9455	87.6174	84.196	81.7379	77.2462	70.4493	66.5198	60.823	54.6708	51.133	48.3502	43.3919	38.8089	37.4557
		776.759	84.5956	91.5543	89.9969	94.156	93.7243	88.6833	90.7325	87.2736	86.2908	83.0098	83.4785	78.0355	73.592	65.0341	62.5132	55.8794	51.4799	45.4571	45.0838	43.1711	40.3369
		777.183	81.5657	88.6826	89.7202	94.555	93.1653	93.1949	89.849	88.9329	87.7186	83.9028	79.7687	72.8153	71.12	62.1941	59.266	54.78	48.1999	42.7352	39.938	41.5048	38.8681
		777.606	81.9941	85.5679	93.397	90.3556	92.3049	91.0285	89.2299	86.6197	84.9937	83.2315	78.4124	74.6327	69.6358	64.0941	60.5114	54.1172	50.0446	41.2359	42.5893	37.6718	39.1815
		778.029	80.9354	82.44	90.8866	91.7602	89.9286	87.1898	86.3799	83.469	82.5613	84.1899	78.7225	74.1127	70.524	62.0454	56.8268	52.4946	50.3312	45.6318	39.0738	39.758	35.1337
		778.451	83.0192	87.4187	89.6894	91.4928	92.4615	88.6913	87.2394	84.2927	82.6932	79.1159	75.9155	73.6681	67.7769	64.502	58.818	56.6009	47.5729	44.227	39.0238	37.4441	40.1649
		778.874	81.4737	83.3969	84.9585	91.5558	87.1051	87.8474	84.1594	81.5231	81.7564	80.7962	77.7151	73.3156	65.7845	63.7549	56.0567	53.8135	51.8646	42.2888	36.4953	37.3848	36.3398
		779.297	80.9309	83.5102	88.5239	92.2614	91.3768	87.9667	83.6158	80.5952	85.9187	80.0688	76.0558	74.3564	68.264	65.1655	58.3247	53.022	49.1861	46.7926	36.2065	36.0049	36.6325
		779.719	79.2567	83.702	88.0453	87.4716	86.933	87.0892	82.9962	82.9148	79.7507	82.3791	78.0025	69.832	67.201	60.2284	56.8712	54.1466	44.5295	41.5514	36.139	36.5276	36.5567
		780.142	78.3763	83.4246	85.9324	88.1365	85.8953	84.7411	81.7011	81.0571	79.3645	80.3049	73.766	71.0024	65.4097	62.6191	54.3974	54.4415	46.7802	40.8865	39.3754	38.1513	34.0619
		780.564	80.7825	82.5506	87.3026	86.9087	82.3868	87.68	85.0025	82.5654	78.7672	76.712	78.1411	74.9189	66.7693	61.1975	57.3491	49.5859	47.8161	41.1212	36.2073	34.9118	37.2304
		780.986	75.7583	82.721	85.2821	91.2041	86.8371	86.8049	84.2057	83.0332	75.464	78.0548	75.6707	74.393	65.5304	62.3435	55.0271	54.2981	45.9835	41.1429	39.1669	37.9092	36.7326
		781.409	76.6821	79.5674	85.0458	86.1138	84.9289	85.5387	80	77.8939	79.3435	78.9808	70.9076	68.1784	66.353	57.5064	56.017	51.9893	43.7019	41.2342	36.9717	36.0636	34.721
		781.831	77.5121	80.0053	81.9896	84.1128	82.28	82.1088	80.4416	78.6257	78.6644	77.9696	71.659	71.1903	62.4267	59.8376	54.0137	49.6682	47.6794	38.7483	36.595	38.8017	34.1799
		782.253	74.3559	81.4968	82.0768	83.4462	84.0764	84.2096	77.6031	76.0477	77.2768	76.2753	71.4684	69.0451	62.6553	61.5012	54.7084	49.7728	42.9918	41.9492	35.7553	34.4015	34.0046
		782.674	77.9297	78.9241	82.6735	86.3229	84.8181	85.6187	80.4414	77.8955	74.4001	71.3533	72.6416	67.5576	63.6598	59.5088	52.3949	51.7329	45.9787	40.7418	36.6325	36.5355	36.4286
		783.096	72.4596	77.2141	81.9717	83.1828	84.8158	80.1292	78.8491	77.478	74.2292	76.3558	71.1505	67.2056	63.7804	57.1132	55.7993	50.4592	44.2632	39.8471	36.3567	35.8751	33.1457
		783.518	75.4196	78.2957	80.6233	82.1097	81.5058	82.1776	78.8903	78.0797	74.8778	76.5453	71.2484	68.2594	62.5986	62.6984	51.6902	48.1739	46.0288	40.0101	36.2915	33.0017	31.8239
		783.939	72.9453	79.8239	81.6808	83.3267	77.6144	80.9707	77.7201	75.0707	75.137	72.1096	71.1743	66.2351	62.1956	59.0116	53.9058	50.8928	45.1883	41.4727	36.6874	40.2418	33.9838
		784.361	72.308	76.2399	77.9609	78.812	79.5744	78.7282	76.677	75.3019	71.447	73.7152	70.2726	68.6602	59.9348	59.1934	51.4318	46.2205	43.1114	38.3419	35.6432	32.7819	34.3382
		784.782	71.2054	76.4959	79.0023	83.009	79.3482	79.0706	74.0223	75.2696	77.51	71.3007	69.3838	62.7865	60.825	56.1791	52.9779	48.6499	43.4583	38.9065	35.5306	36.4511	34.4535
		785.203	70.2763	74.4095	75.9526	82.6741	79.1895	76.8936	74.8025	73.0076	72.8634	72.3741	71.8622	66.5837	58.6498	56.554	49.7026	47.2183	41.6709	39.2496	34.9453	34.2283	33.4325
		785.624	67.1049	75.8938	77.0543	75.7847	80.8359	77.3623	76.1194	73.8742	73.9551	69.2298	67.6401	66.4929	62.0956	56.3334	52.8147	47.3613	44.1361	40.1361	33.8828	34.826	33.4077
		786.045	71.5661	72.326	77.2775	80.6628	78.4147	78.3749	76.3399	71.0671	72.8988	71.9447	68.7091	62.5788	59.8917	54.728	48.7105	47.0994	42.5301	37.173	34.8012	32.4498	33.5044
		786.466	70.729	70.0224	77.0723	75.1963	78.6452	76.2313	74.4977	69.7593	71.7628	70.1805	66.2142	62.2065	59.4072	57.6856	47.8101	45.6883	40.9751	37.7937	32.636	33.2553	32.3007
		786.887	68.3309	74.6798	78.2699	79.6671	77.2935	78.8277	74.4316	70.9732	72.6945	69.1269	65.9002	65.9546	59.3192	54.8351	50.3842	45.8741	42.178	37.2023	33.1677	32.4474	31.9806
		787.308	69.655	72.9422	75.5434	80.1931	76.2983	75.9111	72.1235	73.0863	70.2214	69.6381	69.737	63.3484	61.3509	52.4871	49.8997	47.7841	40.7337	38.7241	37.6037	34.5138	30.7804
		787.728	68.7449	71.2968	77.1334	76.1209	76.0613	72.8316	73.3976	70.6488	67.2652	69.3296	65.4128	61.9214	59.1931	53.3054	49.3194	46.6901	43.196	34.9345	33.4393	33.8465	33.9134
		788.149	68.0855	71.8813	75.86	77.5659	74.3547	73.6803	72.7709	69.9773	68.4298	65.6451	62.6206	60.4529	56.4907	53.0048	49.3086	46.2706	38.1225	36.6643	34.3284	31.2802	30.0153
		788.569	66.0798	69.2022	73.6214	77.7137	73.7417	71.2666	69.0275	70.9774	68.0819	67.8717	64.9644	61.6865	57.8402	50.4634	49.6474	47.7191	39.4927	36.137	33.8814	30.5533	32.3396
		788.99	67.6032	71.8112	72.8828	77.6871	74.8907	75.5506	71.0176	68.5583	69.0188	68.1542	66.6935	63.9111	58.6894	53.8829	49.6862	43.6168	41.2779	41.1727	36.7533	33.8354	32.6207
		789.41	67.4905	67.4371	73.275	72.9266	70.9027	72.5805	71.2438	68.1128	68.9834	68.4426	62.1812	61.8922	55.7044	49.0159	48.5853	44.6095	37.9265	34.1927	32.1442	31.7112	30.3158
		789.83	65.1046	68.8266	71.9795	74.0274	72.642	70.1523	70.4993	67.6671	68.0599	68.0064	64.6712	60.5579	53.3053	49.7246	46.2655	41.8456	40.0641	34.7862	31.4433	30.4553	32.3791
		790.25	64.7795	70.7602	74.4936	73.4275	72.4083	73.9662	68.5169	68.2126	68.5635	66.437	66.0021	60.9169	54.3597	51.7649	49.4254	46.1408	39.8563	39.0403	35.002	33.196	31.6881
		790.67	63.8857	65.9721	71.2048	71.3308	72.0947	69.3138	66.4518	67.3597	67.8555	63.9803	60.7367	57.4042	52.4081	48.6232	44.6325	43.8604	35.3199	34.7059	30.9741	31.3436	29.5347
		791.089	62.8896	67.5545	68.6235	70.3785	69.1406	71.3625	67.3257	65.6182	66.2489	64.2566	61.3679	61.5061	53.3043	48.799	47.038	42.904	39.0373	34.7594	31.2624	30.121	30.4884
		791.509	61.0938	67.8449	70.7966	72.8819	70.442	69.5286	69.0459	63.5764	64.0668	62.6744	60.3866	59.8934	53.6934	48.471	47.9252	42.7657	38.0498	34.1353	32.0335	30.2952	30.6658
		791.929	61.2885	65.7223	72.0763	71.0414	70.3806	66.6336	67.113	64.7117	65.6376	62.0824	59.8513	57.4702	53.6746	48.1417	43.9232	41.5995	36.1142	34.075	30.1534	29.9597	28.7613
		792.348	63.7035	68.8216	70.9494	72.3312	68.5443	67.653	65.7587	64.9814	66.8253	61.4918	60.7738	56.9729	55.8238	50.9678	45.1287	42.9124	37.4441	32.3242	32.2643	31.5486	28.9456
		792.768	61.322	65.5073	69.3707	69.5298	70.9064	67.3768	64.1208	63.7696	62.9342	62.0769	60.4406	57.8916	53.3663	49.2392	43.2725	42.2738	37.5167	31.5914	31.4793	27.8985	29.6549
		793.187	62.8674	65.4693	65.726	70.0451	69.9504	65.4885	66.319	61.9776	63.8174	61.4399	59.1313	56.9093	54.9276	50.2668	44.0885	40.303	38.975	37.2441	30.9441	29.1163	27.4964
		793.606	58.6056	64.1469	65.9026	69.0687	66.9502	67.6294	65.0778	63.1898	60.6904	60.8853	57.1144	57.1637	51.3622	44.6883	40.1975	41.033	37.1734	32.0909	30.7838	27.1368	28.358
		794.025	62.4954	65.2546	67.6232	65.4781	66.2625	66.6581	63.8971	59.6866	60.1061	60.1034	56.6284	54.4637	52.0144	46.0335	43.6018	40.206	37.0589	33.4349	28.9129	27.0792	30.1438
		794.444	60.6917	65.4721	68.5718	67.4917	63.0122	64.3168	63.1625	60.6248	64.8584	61.3852	58.3747	54.8727	52.1128	47.2479	45.7497	42.9883	36.9162	36.1367	33.1233	29.9727	30.5965
		794.863	62.6305	63.7108	65.9605	69.2419	65.2991	67.8167	64.4245	61.4158	61.6613	56.2064	54.2879	57.02	51.5884	48.364	44.6979	41.2966	39.4374	31.3776	32.5735	28.6055	29.4651
		795.282	62.7688	58.8454	65.8315	67.5877	65.1826	64.6631	62.491	64.4896	59.8845	57.1518	56.6938	55.405	49.7258	45.6922	40.5451	37.1027	36.7471	32.3684	30.4364	27.6309	28.2059
		795.7	59.3538	62.3928	63.5091	62.3131	65.3366	63.5742	62.5669	59.2048	60.8597	58.2793	58.386	51.327	50.0518	44.0465	40.433	38.0285	33.9429	31.0593	28.54	26.5259	25.2197
		796.119	60.1032	60.1646	65.0356	66.9053	66.186	63.2233	61.4888	59.9471	57.6578	60.4929	58.5208	55.3555	47.9726	45.6992	41.8807	38.6414	34.6652	32.6356	27.6196	25.6749	26.2092
		796.537	57.4736	61.0571	65.0859	63.2307	62.3931	63.3617	61.9838	57.8785	59.124	59.1707	58.2807	53.3113	51.8485	45.9029	39.3622	38.1998	36.6772	32.0111	28.1743	28.2128	29.3333
		796.956	58.0091	60.0468	63.0106	63.8247	64.108	59.9168	59.5911	57.4728	58.6656	59.8236	54.8094	54.1511	45.2434	45.1724	40.3899	37.6505	33.5235	33.2434	27.9882	27.6199	26.1903
		797.374	56.1455	58.6208	63.7765	64.8604	62.9134	62.5408	61.6012	60.1048	57.0924	58.0169	55.9175	52.2576	46.8685	41.676	41.9941	36.2943	35.041	30.3218	29.9451	28.6311	26.8138
		797.792	54.8947	62.2777	62.3223	67.7464	61.6296	63.5118	60.3593	58.4754	58.7259	56.2411	55.9248	51.8137	47.453	46.5246	40.9802	37.5876	32.5574	32.4159	25.5599	27.2803	25.561
		798.21	54.9341	58.7838	61.4586	62.9527	59.3998	57.4524	60.1519	59.1647	55.5748	56.065	53.0898	51.114	48.2123	41.5094	40.1363	35.7692	31.4452	28.7457	28.6266	26.9549	26.0322
		798.628	57.1041	57.8277	61.1937	62.6954	63.4069	60.0821	61.7192	55.9639	55.758	56.4403	54.77	50.9955	48.8284	43.578	38.6202	37.8588	33.8989	30.0895	29.0529	26.7379	25.6729
		799.046	56.5821	60.5368	62.2378	61.6055	61.2092	61.8766	57.4381	56.9869	56.7068	55.157	53.9321	50.7716	46.5753	44.6018	39.9604	36.5369	35.8151	27.3168	27.5989	25.0613	25.3122
		799.464	53.5624	56.8721	61.692	63.3803	60.8729	59.8723	55.9275	54.2337	57.063	53.8687	53.5597	50.7568	46.7645	45.3133	36.3149	35.1034	33.144	30.9039	26.2655	27.7625	25.4927
		799.881	56.262	58.2325	60.862	63.5853	61.6048	60.2325	59.698	58.1939	55.9696	56.9418	52.9979	48.2204	46.954	42.8599	40.8469	36.3449	34.4081	30.7223	28.9558	26.3479	25.1304
		800.299	56.7948	59.7109	58.2572	60.8362	60.0335	57.6393	58.6429	56.2995	55.7421	54.6518	52.2604	48.319	47.5848	43.265	39.4382	37.8159	34.6981	28.6539	29.5197	25.4685	25.9985
		800.716	57.0217	57.3097	61.3065	61.6187	57.7455	60.1454	55.5984	55.1014	55.9478	53.9283	51.7136	47.8956	46.0798	43.7822	35.5708	36.067	32.462	29.5462	28.4454	27.9286	24.2811
		801.134	53.7848	54.3084	56.6134	61.28	58.6726	58.7356	56.3048	55.76	55.6345	53.5655	53.6142	50.532	44.8867	44.829	39.3909	33.7683	34.073	28.894	26.9841	27.317	24.4681
		801.551	52.7321	56.8543	57.2896	60.7429	61.2115	57.7374	55.2278	53.8406	53.6762	54.8809	49.7445	47.2391	48.9532	40.0187	37.643	34.4813	33.2542	29.1875	27.4164	26.43	24.7888
		801.968	53.1482	53.8306	58.3475	58.5179	59.7071	58.3608	53.9978	55.2703	54.7265	52.2245	53.4399	46.6924	45.8126	42.974	36.5328	36.713	31.5465	28.885	26.7056	24.8673	25.9337
		802.385	52.5561	53.194	56.8912	59.3365	57.9754	55.5185	53.3287	52.3698	54.3589	52.1841	49.2167	47.6725	46.1552	42.2372	39.7582	34.4251	31.6336	30.5206	26.6518	25.3403	25.0421
		802.802	51.4344	57.4777	63.0621	59.0331	61.6707	56.5356	54.8216	55.0296	52.9523	52.2099	49.9272	47.1667	44.009	40.3189	38.7898	34.8489	33.615	30.2466	26.3433	25.1414	25.6647
		803.219	52.8254	51.4936	55.3658	56.1489	55.2772	56.838	55.1719	52.9529	52.0316	51.3628	49.4689	44.2803	41.7199	41.7013	36.0632	33.2917	31.1263	26.4665	24.9939	23.5734	26.0002
		803.635	47.821	56.9243	55.5627	57.4805	58.3789	53.6583	55.1228	52.8131	53.5189	53.5417	48.5068	47.2542	45.2791	40.593	36.6715	33.6805	30.289	29.0457	26.452	27.2811	24.2465
		804.052	50.045	53.3729	55.4805	56.5521	57.5831	54.3704	53.5808	52.4436	53.6247	51.4315	47.644	47.0255	42.7512	39.918	37.9398	35.281	29.1169	29.3447	26.247	26.927	25.6827
		804.469	53.5083	53.3368	51.6057	55.7741	56.8445	56.5333	53.5934	55.0591	53.0008	50.3525	47.7891	45.5533	44.6316	40.5806	36.3106	32.4211	29.2056	28.465	24.6492	23.1895	24.6469
		804.885	49.9212	52.0042	52.8246	54.4184	53.2587	52.6109	50.887	49.9817	52.2844	51.4236	46.8732	43.8552	40.4878	38.0987	36.0927	33.0706	28.9562	26.8504	23.1707	22.8494	22.2076
		805.301	51.0054	50.8287	56.0468	54.7379	54.5788	54.0446	52.1422	48.5862	52.5836	50.0046	45.9203	42.2263	40.4733	39.9293	35.6297	33.4801	30.2668	26.6702	24.0038	25.6462	23.66
		805.717	49.3907	52.7367	52.5753	55.5229	56.4428	56.3454	54.0717	52.679	51.0197	50.3956	49.8918	47.0889	43.534	37.6145	37.5721	33.5504	29.8776	24.6515	26.9147	25.2878	24.4111
		806.134	50.464	49.9383	53.6568	56.3099	54.4381	56.375	50.0045	49.1094	49.8014	50.403	47.3745	42.1855	42.2993	37.365	33.577	31.9559	29.9398	26.9041	24.3648	22.3106	23.4778
		806.55	48.7305	49.8396	53.4744	55.2717	55.2892	51.8341	51.4776	50.8129	49.0185	46.1851	48.2497	44.5598	42.4966	37.77	35.852	32.5772	28.5238	24.6309	20.1062	21.8042	21.131
		806.966	48.83	52.8614	52.51	54.9993	53.4566	55.0212	51.9643	51.238	53.0198	48.7618	47.7634	49.236	40.6982	39.6024	35.4831	34.7606	30.404	26.5231	26.9503	23.5082	23.5739
		807.381	49.4527	46.8973	50.4458	53.4498	52.8951	55.2882	49.0691	49.794	47.6899	45.854	45.1083	43.1935	41.5428	39.1182	36.0952	31.9164	29.7698	25.9518	26.7326	24.932	25.4509
		807.797	45.6219	49.9022	55.2272	54.6955	52.4225	52.9926	50.5261	49.2296	50.1683	48.326	45.0831	42.0583	39.9408	34.5587	32.7154	29.0616	29.2465	27.8414	25.2006	24.556	22.8011
		808.213	44.7032	49.9681	53.0449	54.8644	54.5393	53.2394	47.6799	48.9718	51.2143	47.4109	45.926	41.3461	41.3304	37.3594	34.8685	32.9053	26.5396	26.1512	22.9996	27.6446	23.3984
		808.628	47.9074	47.9952	50.6465	51.919	50.2174	51.2588	49.2644	47.65	47.8797	46.2141	43.5233	44.5731	40.9275	38.281	34.3491	27.6739	27.7125	26.6725	23.8131	21.1375	25.6942
		809.043	47.4231	45.1159	49.9245	51.6938	52.7064	49.1964	46.945	50.7833	46.5119	46.1672	41.7136	41.5517	37.6295	33.1379	32.8344	31.6353	27.6329	25.099	21.3404	20.3289	22.3154
		809.459	46.9178	48.0056	50.182	52.1502	50.5346	47.6634	46.709	47.051	47.0182	45.2434	45.7849	41.0222	37.4132	35.5704	33.4971	30.8357	29.3312	24.6827	20.6154	21.2316	17.9662
		809.874	45.8598	49.0761	49.9456	51.3396	50.0378	47.1901	46.7799	49.4789	45.1908	47.2094	44.8436	42.7011	39.8917	34.2381	29.459	30.9335	28.2704	25.5076	23.3321	21.0187	20.4549
		810.289	43.4444	47.8687	50.2683	52.1525	51.4801	48.5598	50.3071	46.6653	48.1856	46.4332	44.0642	40.4786	36.3863	33.432	32.452	27.7284	26.3743	24.8227	21.7955	18.8235	20.7927
		810.704	45.8546	45.6161	49.385	51.0902	49.518	47.5012	46.5333	45.7865	46.6666	45.9481	44.6571	41.7901	38.3854	35.2923	32.1856	30.7384	25.3888	25.5023	23.8412	21.3989	21.7006
		811.119	42.4209	47.9771	51.1872	50.3187	47.3588	48.8638	48.1933	47.9363	45.6842	48.5065	42.7667	40.6572	39.0361	33.8033	33.159	28.9875	26.3745	25.8092	23.8939	21.023	20.0202
		811.534	44.1774	44.1727	50.3046	49.9397	49.1711	49.5142	45.6489	44.513	47.6913	43.892	42.3648	42.0886	37.6499	35.338	33.573	28.4833	26.3175	25.114	22.61	19.6563	21.2202
		811.948	44.3878	46.7489	48.3171	47.8803	50.4212	48.8136	44.5786	47.5765	44.4364	44.2222	40.2622	41.4001	39.3259	35.1927	32.289	29.8035	26.1434	21.395	22.2586	20.2675	20.1106
		812.363	44.5222	46.0623	49.3664	50.5007	46.0974	47.7848	45.3411	45.1611	42.3834	44.0635	40.9853	41.1887	37.8489	34.9608	32.2731	30.5809	26.1054	23.1008	23.133	18.4807	20.3165
		812.777	42.4284	46.1026	46.7025	48.5727	45.8595	46.7541	47.0567	42.4865	46.2647	42.3945	42.5209	39.9666	38.196	34.2783	30.0942	29.2978	25.2476	23.1731	18.6182	19.9646	20.8168
		813.192	46.5724	44.9768	45.6167	52.4877	50.0059	48.4269	45.3681	45.5899	45.747	42.2874	41.4254	39.9609	36.5784	34.2568	33.7182	30.1828	26.6105	22.4734	18.127	22.8778	19.9968
		813.606	41.288	42.1528	47.5361	46.413	48.2901	46.16	45.5455	44.0243	45.1111	42.9765	41.5151	37.1061	36.5427	31.7164	28.1784	27.8237	25.8422	21.6314	21.1488	18.7718	17.6997
		814.02	43.9627	47.0532	48.145	51.0139	47.2394	46.8991	45.7226	47.3715	45.3001	44.5554	43.0215	40.4736	37.7729	34.7465	31.6827	30.1974	28.1445	24.4832	21.0584	21.2534	19.4969
		814.434	42.8058	44.5222	45.2901	45.4973	46.2674	44.9718	44.776	43.9507	44.1856	40.535	40.2623	39.2999	35.8821	33.3277	29.9019	27.2401	25.3537	19.8021	20.6894	19.5667	19.827
		814.848	42.2085	41.5617	46.799	46.8874	45.9675	47.1663	44.8596	42.3584	41.4956	43.7026	39.2197	33.7972	34.9087	32.2464	31.5708	26.1296	22.7897	22.9108	19.0916	21.0446	20.7469
		815.262	43.1755	44.041	44.0157	45.4489	47.8734	44.7552	43.7315	41.8346	43.9637	40.8475	40.2957	37.7223	31.8351	30.9202	31.8485	29.0761	22.7048	23.2013	24.0366	20.0654	18.7147
		815.676	39.6089	41.1501	43.6635	44.6005	44.0607	43.9838	41.6335	41.7198	41.2393	40.3068	38.5128	36.1726	35.1209	30.7301	28.8849	26.9004	23.3287	22.589	20.7852	18.0674	20.0664
		816.089	41.3696	42.8995	42.8107	43.9628	45.7768	43.498	40.2593	41.111	42.6017	40.6082	39.286	36.1136	31.8081	31.4661	28.4662	27.9912	22.7683	23.7804	19.1735	19.1083	18.0282
		816.503	38.0634	43.4284	45.0677	47.8118	46.668	43.421	42.441	41.9713	41.8699	39.9004	38.9741	36.2031	33.6325	30.623	28.8847	28.1775	25.5732	22.5507	22.1042	22.6385	18.5173
		816.916	40.2077	40.9935	43.5361	43.2686	45.0289	43.7135	43.75	42.4975	39.828	39.7016	39.6857	32.6174	34.9989	31.3911	29.0724	24.9653	25.1572	19.1186	21.7459	17.8937	17.078
		817.329	40.3135	43.544	44.6802	45.1097	43.3884	43.8286	42.6579	41.7622	41.5226	39.7059	39.276	37.4244	32.9855	31.2423	28.7991	28.0864	24.3827	20.4641	20.5612	19.5452	21.292
		817.743	40.7645	41.9563	45.109	45.943	44.288	44.3179	43.9014	40.6845	40.5082	40.6392	37.319	36.0232	34.5981	32.1378	31.4478	26.5117	22.7616	19.7395	19.3708	21.4986	17.9151
		818.156	38.4744	40.5863	44.1048	43.1172	44.715	42.5825	41.1995	41.0615	40.3469	38.9422	38.2576	36.1308	34.9367	26.6481	28.3758	26.1181	23.4335	20.9707	20.9551	18.4823	18.867
		818.569	36.8807	39.8714	40.6234	41.7306	41.7162	44.7937	41.5879	40.3508	38.2236	40.617	33.8264	36.2577	32.8166	29.3108	26.5928	26.3284	23.6371	19.8679	17.1294	18.5473	18.4825
		818.982	38.8603	38.6127	41.7039	43.0085	43.8415	40.3426	39.5327	39.0336	38.8309	40.8555	35.9232	34.9852	30.2069	30.9367	28.6932	22.6122	22.99	22.2985	18.5868	19.3508	17.7932
		819.395	37.0401	40.7972	42.2597	45.618	41.4012	43.0108	40.3808	40.1817	37.346	38.624	38.0367	33.73	32.247	29.2028	26.944	25.8466	23.0087	19.0348	18.8817	19.5144	18.7132
		819.807	39.614	39.6406	40.7227	42.8674	42.2228	38.4258	39.1843	40.6392	38.0359	37.665	34.2047	33.6365	31.6762	30.7488	27.1992	25.3878	23.2684	17.7344	15.8157	16.4212	17.6691
		820.22	37.3651	37.4463	38.9138	39.9514	43.2924	43.7792	39.3372	37.4421	38.8651		35.7294	34.1656	29.9509	29.6288	26.8932	25.3145	25.1413	20.5303	19.0693	19.8598	17.7012

## Sheet: Figure3c
	X-axis(Emission/nm)	Y-axis (Excitation/nm)
	--	630	625	620	615	610	605	600	595	590	585	580	575	570	565	560	555	550	545	540	535	530	525	520	515	510	505	500	495	490	485	480	475	470	465	460	455	450	445	440	435	430	425	420	415	410	405	400	395
	644.332	22.5737	19.9173	18.791	20.9284	23.7243	26.3086	29.3419	28.3165	27.1997	23.4749	16.7139	13.7084	12.6123	14.6114	17.7264	23.3192	25.8922	28.4061	25.8104	23.2591	19.1879	23.3546	22.9101	24.3777	26.1524	25.4914	26.6613	24.5006	25.7121	29.0398	27.8263	28.4363	27.5134	27.4206	29.2786	31.0976	27.5212	29.158	27.2209	23.9804	25.084	24.8242	24.2031	21.9342	24.305	25.368	28.352	35.1272
	644.785	20.4348	18.6073	20.8306	22.0879	25.3244	25.3683	27.2721	27.3931	26.7137	23.4128	18.7476	15.3949	11.6212	14.0404	16.3339	23.8346	24.2055	27.4585	23.6485	20.7124	18.1702	19.3356	22.5408	24.6328	25.3379	25.7416	24.1872	25.1239	26.4176	25.8734	27.4643	28.4635	27.591	30.1858	27.807	28.6452	29.3426	27.4333	27.247	26.2967	24.8784	26.1639	23.031	22.3858	21.1151	22.3993	27.794	31.8457
	645.239	18.2849	18.7067	19.8753	23.3285	27.005	26.7883	26.5008	30.0029	27.327	23.3419	18.1697	14.2318	12.3808	15.3028	17.5878	23.8485	26.0951	29.0188	26.8226	22.6523	21.6894	21.9634	23.4936	26.0378	25.429	27.1875	25.8196	23.6715	25.5473	26.9112	27.0914	29.1582	28.5802	29.1186	29.0737	28.5948	27.4254	27.9067	25.4865	27.2299	25.5056	26.0242	24.7986	23.9494	23.975	26.5664	28.786	34.7792
	645.692	16.8479	18.0905	19.3523	23.2465	25.1698	27.3219	30.269	27.4157	27.3336	22.7554	19.8569	14.1515	12.7185	14.8047	17.5921	21.7979	26.9987	26.0176	25.9375	22.015	20.4982	22.1273	23.421	24.8849	25.2061	25.9888	24.4279	24.9445	26.1668	29.0277	29.2373	29.6174	28.7408	30.0965	28.7055	29.0045	32.0617	27.9898	27.7329	26.3949	23.8263	24.4036	21.9333	26.0233	24.9915	25.1234	30.3546	35.2904
	646.146	18.2987	18.1885	19.6262	22.8195	26.8498	26.8085	28.4464	29.939	29.9114	23.1902	18.1834	12.8182	12.9762	13.3059	17.6841	22.4674	26.4412	27.1697	24.5721	22.1066	20.7481	21.8212	23.5113	24.6656	25.8303	24.1179	25.2501	24.757	25.4302	26.8675	26.528	28.445	29.9344	27.9406	28.7827	28.8178	29.2435	27.0884	26.2786	25.2602	25.6014	24.4161	25.2162	21.4673	23.0738	26.1996	29.1982	35.6101
	646.599	18.3183	19.2738	20.7045	23.8983	27.23	30.1809	30.0541	30.5774	28.4035	22.1983	18.7085	13.6707	13.3253	16.3361	18.0355	22.9858	25.9794	29.2347	24.5172	23.2569	22.5278	21.6857	24.1641	24.9243	25.858	26.6335	25.3509	25.9192	26.0717	28.049	29.1537	28.8151	29.1455	29.8581	29.6278	30.7989	27.8215	28.6452	29.0148	27.1263	23.9408	25.7614	23.4059	23.9932	26.2274	25.6471	30.5004	36.4539
	647.052	15.8069	18.0477	20.5481	24.5369	25.5857	28.0081	30.5215	29.4797	27.6602	22.7286	18.0517	15.4468	12.8348	15.8487	17.5537	21.5236	25.432	25.6763	25.4347	21.185	19.431	20.9115	21.91	23.2438	25.2703	24.0915	23.6787	24.1388	25.8236	27.7555	28.9218	28.7862	27.53	29.7724	29.8445	28.9438	29.7187	28.5198	28.5781	25.6951	24.8855	24.5435	23.1886	24.1027	25.7	25.7686	31.4105	34.6747
	647.505	16.08	19.8285	21.6093	23.8366	28.1392	28.6285	30.0871	31.6516	29.3768	23.9191	19.6571	13.9376	12.417	14.7606	18.3881	24.908	26.9894	28.37	26.2509	21.1073	20.8731	23.5386	24.5049	24.6417	24.5844	25.7564	25.6001	24.8777	25.0071	26.9258	30.2908	28.4501	29.6399	26.9133	28.8452	31.9771	30.277	28.2943	28.7369	27.3863	24.5816	24.8575	25.9907	23.8467	24.1373	27.1286	31.1211	35.0826
	647.958	18.2506	18.5862	20.6419	24.5436	25.0649	29.0728	32.8985	30.7886	29.0382	25.4493	19.1534	14.1914	13.3417	15.9368	18.3074	20.787	26.7476	29.1077	25.7667	22.5605	19.5962	22.3488	22.7015	23.6376	25.7367	27.1197	26.489	26.0181	25.6255	26.4165	28.7346	28.9074	28.8219	28.7496	29.1	30.2982	28.8953	29.7513	26.8815	27.3133	25.891	25.5601	26.3142	24.8005	23.9563	27.5198	31.9083	35.289
	648.411	17.1839	19.1393	22.3407	22.191	29.0522	30.6899	31.0001	34.0323	28.8963	24.8809	19.7643	15.0465	13.4394	14.6097	17.4931	23.368	28.9038	27.2602	24.1657	22.1803	19.7764	21.7347	23.7469	26.2218	25.993	24.7276	24.9649	24.3039	26.6094	26.1226	28.3084	28.9369	29.5713	29.5242	29.4436	30.8684	29.6184	27.9442	27.1416	27.034	27.1479	24.8085	25.9408	27.1613	27.1167	27.3539	28.4137	34.6185
	648.864	16.8408	20.0517	23.7799	26.0064	27.7624	30.4592	29.7157	32.8533	31.4178	25.0785	20.2935	14.6424	13.7066	15.0462	18.8468	23.9725	27.3785	29.3332	24.8442	22.5279	20.9205	21.3603	24.2456	26.2509	25.2542	26.799	24.9927	25.1352	25.6117	27.8865	29.708	29.7643	29.3982	30.1309	30.419	29.7556	29.5818	31.1177	28.0257	27.9097	26.1772	25.1475	25.9696	25.8925	26.5928	27.6756	30.7993	37.3851
	649.316	18.1332	20.6146	21.5109	25.2475	27.5356	29.4399	31.5171	35.4222	30.1714	25.7087	19.8979	14.9995	13.4727	15.3193	20.2922	23.4259	27.5801	28.8006	26.1833	22.8821	21.1096	22.028	24.1999	26.5979	26.3649	25.5469	25.5452	25.5723	25.7839	27.4099	29.8139	28.2123	29.9024	30.0572	29.2649	30.0666	30.8044	28.0135	28.5305	26.2541	25.9817	25.9615	25.8446	24.4538	27.5538	28.2969	33.0023	35.5138
	649.769	16.0716	19.7513	22.1632	26.6109	29.6975	30.2803	33.6797	31.5523	31.7655	24.2121	19.9273	14.5153	12.2277	13.2345	18.1478	22.9631	28.1141	27.9418	26.1403	21.5393	19.7743	20.7018	23.6831	24.5343	24.5564	25.5847	23.7291	23.9968	25.4099	25.8394	29.1392	29.7351	28.346	29.4109	27.7324	29.1637	29.5268	29.5922	28.1834	26.1387	24.6303	25.6875	25.722	23.0136	23.2423	27.8518	28.2311	35.5663
	650.221	17.0879	16.7298	25.1146	24.9568	28.3124	32.084	33.5378	33.3297	29.5576	26.0292	18.1652	15.1216	12.2402	13.8388	19.2548	24.2315	26.0857	28.4627	25.513	20.5077	19.6337	20.803	23.1542	24.8714	25.044	25.231	23.6792	25.1654	25.6423	26.0595	27.9919	29.1954	29.7189	28.0584	28.518	29.6001	29.2783	28.6993	29.3813	28.018	25.2739	25.3231	26.1507	24.5151	25.3055	24.761	31.5096	38.2401
	650.674	17.6432	22.2891	24.1519	26.7418	29.4791	30.7718	35.9409	33.7849	30.0915	27.6662	20.8083	14.5384	13.9363	14.6064	18.5955	25.2414	28.9821	30.7766	26.8363	23.4389	21.2549	23.3765	24.116	26.4455	29.2215	26.6138	24.658	26.1894	26.4821	28.9139	28.7274	30.8093	31.1836	29.8035	30.4278	31.3109	29.9922	28.6384	29.0859	28.8832	26.6028	25.9629	27.9366	25.8336	27.3601	27.5059	32.808	39.5809
	651.126	16.5705	20.1634	24.6235	30.0519	31.1076	32.7595	33.6827	33.6481	31.9381	27.0134	19.2162	16.0779	13.6138	15.5527	19.7065	23.6905	28.4377	30.0718	27.0304	22.6534	21.3594	23.3227	24.3015	25.5381	23.5424	27.8618	25.3549	25.3426	26.925	25.3281	28.3012	29.5302	30.3903	31.2222	31.7261	30.1249	30.4449	31.214	28.1818	29.4569	27.8714	26.6968	25.4694	25.8626	24.7911	28.318	31.9573	36.7805
	651.578	16.6134	20.2156	23.9744	27.73	31.4547	31.9543	34.3018	33.9982	30.9823	27.2548	19.607	15.6105	13.8186	14.576	19.9257	22.9184	28.7593	27.7608	25.8686	21.898	20.041	23.6242	24.9993	25.3694	24.6868	25.7206	27.1352	26.4895	25.545	28.6975	30.1479	30.7521	30.8324	30.3773	30.9845	31.0873	29.4037	29.5949	29.9767	28.0604	26.236	27.3154	25.293	25.6677	26.2517	27.804	33.8201	34.8385
	652.03	18.0259	22.3357	25.7294	26.5494	31.3523	32.5665	35.8948	37.0663	30.7099	28.3514	21.3632	18.1144	13.087	16.5649	20.2265	25.0621	29.2427	28.2404	25.4369	23.1747	20.6562	23.2783	25.4572	27.7066	25.8323	27.5421	26.9016	25.6726	28.1671	30.3899	28.772	30.9983	30.3863	29.8123	29.4712	31.5712	31.5095	29.7435	29.735	28.7495	26.7659	25.3354	26.1639	24.5043	27.5279	30.815	33.0093	37.1688
	652.482	19.1221	22.5138	26.7097	32.0701	33.5758	34.9723	36.7798	37.6776	32.4418	28.5205	22.2156	17.0072	14.4454	16.5633	20.8988	24.8091	30.9794	29.6414	26.5045	22.8462	20.6543	23.2761	24.2616	25.7419	26.9158	25.9331	27.4968	26.6184	28.372	29.9975	28.8351	31.3971	30.7996	32.3613	32.2628	34.5682	31.8574	29.6633	30.909	28.9799	26.8412	27.4572	27.0524	26.9521	30.1379	31.2046	34.3938	41.6578
	652.934	17.748	20.2605	25.9032	28.9494	32.8602	35.1474	37.487	36.8837	32.1786	26.5422	21.0174	15.305	13.1695	13.9289	19.043	25.475	28.1605	29.2258	25.2675	21.7018	21.2193	21.3411	26.3274	24.8763	27.3011	26.1601	26.4483	25.0583	25.3248	28.891	31.0705	28.9263	31.0568	30.2706	32.5138	31.088	29.118	31.7514	30.7492	27.9672	26.9943	26.4319	27.5357	25.0246	27.4294	30.5148	31.3182	37.9785
	653.385	17.0241	22.5222	26.8984	30.5671	34.0339	35.4316	37.1491	35.671	31.3259	26.2109	21.4547	16.6733	14.0258	14.2753	20.3165	23.9828	30.2452	28.9917	25.197	21.8752	22.2826	23.9293	23.7137	24.9664	25.8395	25.4071	27.7314	24.5957	27.3442	27.7353	29.1752	30.8347	30.7591	31.6772	31.1948	31.4436	32.5011	33.0834	28.8016	29.6125	26.3065	28.3332	26.1712	26.5245	27.8156	29.253	33.8118	38.8134
	653.837	18.7738	22.1743	25.6618	29.2469	34.4097	36.2553	39.1264	38.4163	30.9095	27.3435	21.6378	16.2571	13.013	14.1983	19.6532	23.9963	28.6041	29.8345	25.6231	22.7043	21.5655	22.5724	24.8418	24.0379	26.087	26.1871	25.279	25.6265	28.3986	28.1409	27.742	29.0136	28.2768	28.5024	31.1489	31.5979	32.379	31.009	29.6031	28.2294	26.7107	26.3805	25.6185	25.0505	26.7106	27.5016	34.0293	39.1419
	654.289	18.9737	22.8255	24.1631	30.5222	33.0126	35.1255	37.203	36.9545	34.2391	27.1095	21.9994	15.59	12.5989	14.296	19.4173	23.7665	29.2103	28.1239	25.3985	23.46	21.0977	23.6413	24.545	26.4965	26.3433	26.4403	26.9482	26.2599	27.0373	29.2066	29.5473	30.7069	30.6995	32.0718	33.0216	32.2406	31.1423	31.5796	29.2364	28.955	27.0461	28.926	25.9657	26.563	27.1082	29.2954	32.7685	39.688
	654.74	19.361	23.5724	26.339	31.4482	32.6012	35.0735	37.9554	36.5536	34.7106	27.2246	22.4513	16.2889	13.2941	16.7816	18.7619	25.97	28.66	30.5552	25.7557	23.6487	22.6636	22.1318	24.0128	24.4784	27.616	25.4711	27.2767	27.103	27.5519	28.0657	30.4371	31.1426	30.6278	30.8846	32.7383	31.3861	32.1607	31.924	32.4146	28.5183	26.1386	25.2485	26.0746	26.8546	29.1958	29.7203	35.885	41.0615
	655.191	19.0101	22.0558	26.2718	31.6538	36.6517	37.5213	39.0579	36.8492	34.6531	30.1795	20.9267	17.0709	14.8407	16.5402	20.3004	25.7406	28.435	30.2498	27.017	24.406	22.5204	25.2227	23.8736	27.8078	27.8731	26.0303	26.7749	24.8147	27.5754	30.501	29.2736	31.342	32.2206	31.4348	32.0651	32.1656	32.6812	31.0183	31.1036	28.4647	27.9571	26.3756	26.8286	31.3571	29.8763	30.3367	35.5177	42.4289
	655.643	18.102	21.1639	27.1838	32.6559	34.168	37.8113	37.7416	37.3993	33.4531	29.5064	22.9981	16.0558	14.5077	17.3173	20.5658	26.678	27.4528	29.6035	28.2723	23.3545	21.7196	22.8104	26.7631	27.8236	25.9414	27.1207	25.5144	26.8694	27.2435	28.8228	29.753	30.9562	31.7686	33.3165	30.9351	33.6903	34.1092	31.0359	29.8606	30.9777	28.051	27.4967	28.0639	28.5626	26.5197	29.3683	34.0446	43.8885
	656.094	20.4129	23.9836	28.3691	31.9615	35.9809	37.7469	39.8203	37.9539	35.8291	28.9218	22.8417	17.5193	15.0298	17.0728	20.4102	27.0316	30.3848	30.0382	27.0504	24.8461	22.2225	24.5254	24.9423	26.2647	27.9075	28.2151	26.4325	27.0916	26.9835	29.3641	29.4421	29.8232	31.9467	30.9491	32.4238	35.2888	30.3944	31.6793	32.7976	28.1875	28.1479	28.543	28.1641	29.0214	30.1007	32.8395	34.1669	42.0708
	656.545	18.8696	25.6397	27.6801	33.1603	38.2589	40.8384	43.6162	40.9097	36.3033	29.0387	21.4904	18.65	15.986	16.6635	21.6186	26.5559	32.0835	29.3223	28.2383	24.2156	22.8979	24.5512	25.0486	28.898	26.5323	28.3218	26.7611	26.9157	27.8474	30.5709	30.6653	30.8941	31.6663	32.5571	31.6913	32.7881	32.9679	33.6607	31.3327	29.3897	27.7863	28.1773	27.8679	29.6682	29.1938	31.2946	35.3996	42.7315
	656.996	19.1659	24.9412	28.5189	32.2084	35.3393	38.6352	39.1886	37.5917	36.0795	31.0592	24.0946	16.6142	15.4038	17.3654	22.4901	28.9395	29.1975	30.9331	25.5324	23.2551	21.8616	22.8738	24.9949	27.1896	27.654	28.891	25.8863	25.9209	26.3436	27.2681	31.6258	32.1984	31.5425	32.3578	31.9165	32.4106	33.0026	33.1502	31.8398	29.1077	29.3043	28.9201	27.6525	28.8182	27.721	29.8452	36.1357	45.5529
	657.447	20.5731	24.1544	28.7339	34.4933	37.9867	38.5024	40.7593	38.5231	34.1118	28.6717	23.5209	18.2637	15.851	17.3866	21.7528	26.9533	30.0684	29.5555	27.8875	23.5303	22.4599	22.0083	25.6671	27.2227	26.2016	27.692	26.5959	26.2257	29.0272	30.3785	31.4653	31.1959	30.1121	31.5785	31.4432	31.3502	32.2645	32.0973	28.3981	30.475	30.5168	27.3688	28.8296	26.5592	27.1903	31.4648	35.5801	42.0051
	657.897	20.3211	25.3657	28.4082	33.3662	37.4037	35.5771	38.0286	40.5208	37.3936	29.5739	22.3419	16.7406	14.7552	16.6361	23.3107	24.5405	28.7671	30.7585	26.3426	23.3942	20.116	21.5473	24.4938	28.5236	26.3119	26.4129	26.0249	26.0526	28.0147	28.5802	30.6396	31.5237	31.1993	30.5046	32.3792	34.486	30.462	32.2146	31.0463	28.6297	27.8049	28.9113	27.72	28.3585	29.39	28.8284	36.9243	41.8502
	658.348	20.5496	24.4176	28.6495	34.3387	35.7715	38.09	40.2669	40.0741	33.8752	28.0726	22.9947	15.5719	12.9813	15.2966	19.7796	26.2831	29.9179	29.3206	26.4821	22.5361	21.0603	23.7119	24.2241	26.8377	25.5833	27.0884	28.1971	24.4635	26.0441	27.5901	30.6384	30.8941	31.8449	32.0952	31.2917	30.7656	32.3728	30.4028	29.3664	28.4549	29.2811	27.0627	25.4028	27.091	29.736	32.2653	34.2956	41.1131
	658.798	21.1557	26.3028	31.3455	35.1438	36.8508	41.4386	42.1654	37.7654	37.8272	31.2763	23.7431	19.7487	15.8562	17.2284	22.0491	29.1417	31.4178	31.7355	28.6326	24.0796	23.4108	25.7291	27.0251	27.3796	26.5886	26.6103	26.825	25.9647	27.7909	29.961	32.9819	32.2488	32.66	32.231	33.8787	34.2276	34.2296	34.4815	32.9375	29.6263	30.7716	30.5584	29.9815	28.3984	31.5106	32.9398	37.5945	44.4216
	659.249	22.3014	27.6214	31.028	36.0995	38.4419	41.2268	40.061	40.3177	37.6177	31.3216	22.9097	16.841	16.3107	16.7357	21.8242	28.2507	29.3601	30.859	28.7576	25.1089	24.0206	21.84	25.8524	27.499	25.5242	28.3581	29.5199	26.8278	28.8151	29.279	29.2186	33.0534	31.8619	32.8078	31.9282	33.9309	34.2079	34.5315	32.5071	32.5099	29.7889	29.0846	29.5313	27.5508	30.1348	33.2865	37.7496	43.5527
	659.699	23.7114	25.0776	29.6874	33.5891	39.3733	41.3456	42.9777	40.7022	38.525	31.343	25.791	17.0253	16.0627	17.6105	23.1238	27.0815	34.0945	31.5514	27.2715	24.5456	24.2839	24.2287	27.4061	26.0023	27.1183	27.6	27.4897	26.7773	28.1315	28.6391	31.781	31.3259	31.5664	33.0071	33.8218	32.984	32.8763	33.7679	31.8118	30.1633	29.0186	28.5447	27.6583	29.5262	30.7243	33.3093	37.9769	46.5917
	660.149	20.0021	25.4566	31.7916	36.5048	38.4876	40.4594	41.1024	40.2763	39.5147	31.1842	23.8927	17.2934	14.2564	16.0647	21.5075	26.9254	31.4165	29.8043	28.1223	24.641	22.4843	25.2237	25.0743	24.579	28.0785	26.2139	26.8199	26.8597	28.9198	27.7953	31.1277	30.9916	32.7991	32.4341	32.0954	33.694	32.8216	33.0763	31.11	28.9145	28.7169	29.5992	28.2488	29.5412	29.6014	33.6255	38.8024	45.4733
	660.6	21.8661	26.5594	30.7971	38.7753	39.3087	42.4617	42.8253	39.7466	38.7268	32.3247	25.6343	18.7661	15.0363	17.6221	22.882	28.6285	32.1794	31.3203	27.1221	25.8895	22.8172	26.2105	26.6152	28.5735	28.7139	29.1742	28.6477	28.3792	27.4463	28.658	31.4672	30.5877	34.2327	32.9699	33.392	34.1152	34.6106	33.6327	32.6306	32.3955	29.0377	31.3639	29.0768	30.6136	32.0731	34.6286	37.1955	49.5299
	661.05	22.4321	26.7518	31.9891	35.9792	40.9531	43.2024	43.3823	43.5129	37.0634	31.5492	25.2084	17.821	18.3264	19.4428	24.5187	27.9585	31.095	31.0791	26.7127	25.4003	24.3907	24.4988	27.6764	29.222	29.1183	28.0169	26.7572	26.8042	28.3006	29.9889	31.2771	31.5909	31.4393	33.0992	33.2097	33.572	33.9087	33.6442	31.9235	31.5372	30.5515	30.1741	27.5212	29.7339	29.9008	33.0432	36.7041	46.4308
	661.5	21.0756	26.6188	33.1421	40.7687	40.2134	44.557	44.732	40.641	39.8742	32.4844	24.6464	17.4213	15.4164	17.142	20.2704	29.3736	30.9005	30.5487	29.0284	24.5335	23.5286	23.2317	27.08	27.4374	27.1968	24.8729	26.5792	26.4406	28.0719	29.847	32.2756	32.3526	32.5592	32.4524	35.1496	34.7473	36.3329	33.9446	34.4626	33.6557	31.2436	29.75	30.1324	30.236	33.2859	31.4053	37.1775	46.7266
	661.949	23.2642	26.8529	33.3871	36.8428	39.7435	43.2744	41.9132	43.1391	38.8864	33.3351	23.7331	18.2356	17.4412	18.3019	23.8368	27.8082	31.297	30.4376	28.1585	26.1628	24.0693	24.6736	27.7809	28.531	28.6739	26.7166	28.9947	28.4962	29.1141	31.2294	32.8743	30.8897	32.4081	33.5795	34.3728	36.2749	34.4667	33.1386	33.3259	31.2596	31.4614	28.601	28.6177	30.7398	30.8713	36.6752	42.0048	45.772
	662.399	23.8663	28.0971	33.7193	39.9141	41.5436	44.171	43.8945	41.2376	40.7287	35.5022	24.561	20.529	16.95	18.2468	21.4646	29.8219	30.9278	32.4332	29.3863	25.0398	23.034	23.5631	24.8185	28.5806	28.4857	28.5629	26.8285	29.7929	28.74	30.4867	32.3253	33.3507	35.2851	33.8753	35.6669	35.2918	35.4598	34.5431	32.1801	30.5192	30.2427	29.6164	31.1531	30.5247	31.1159	33.7276	39.6444	45.7472
	662.849	25.7824	30.637	34.0518	38.6134	41.7975	46.8067	48.1576	44.2784	40.1765	35.123	26.7046	19.3444	16.5437	18.8874	24.1783	28.846	32.2541	34.4349	28.8463	24.9992	26.8915	26.3271	27.1434	29.9164	28.6141	30.1797	27.5637	28.109	29.7821	30.7386	32.988	33.3492	32.2003	33.8146	34.4917	34.5839	34.3702	34.9199	34.4058	30.9697	31.2514	31.4409	30.2936	29.8598	32.4123	33.9866	41.4392	47.0813
	663.298	21.7614	27.6973	32.3281	37.9927	42.6394	44.0853	46.4502	41.5084	40.6405	28.6227	22.8631	18.7434	16.7259	17.4161	22.1166	29.5449	31.4204	30.7269	26.8349	24.5093	24.1642	23.3672	27.7273	28.563	27.5941	28.0767	27.4237	26.5254	26.9587	29.9546	31.5865	32.2472	32.9092	34.6038	33.9874	35.0199	34.1709	33.428	33.216	32.8166	31.6652	31.6173	28.7305	28.977	32.7149	32.6952	38.8171	45.6384
	663.748	22.8836	27.2317	32.5066	38.809	42.7245	45.2677	45.4417	43.9331	40.8124	33.0214	24.7866	18.2177	17.159	17.3265	21.8542	27.7425	30.5668	32.0766	29.531	24.9239	23.6625	24.1894	28.7833	27.7544	26.8745	29.7193	29.6409	28.1184	30.2886	30.2831	30.6372	32.772	33.5444	32.3397	33.2013	36.3428	34.3818	35.1698	32.9699	32.8118	30.9429	31.2095	29.8056	30.0492	30.5103	33.5957	41.6563	47.0971
	664.197	22.789	29.3538	32.5054	38.1684	41.9926	46.9121	46.1686	41.6809	38.2324	33.1963	25.2236	20.0475	17.4197	18.7189	24.3583	28.4265	32.7732	31.9062	27.6737	24.8394	24.2428	25.3443	24.5424	29.2014	27.0325	27.6011	27.6485	28.3256	27.0956	29.7495	29.6913	33.6534	32.4233	32.8141	34.3718	33.1965	34.7401	34.6921	32.9687	31.5364	32.3772	30.402	32.0461	32.739	31.5612	33.6951	38.2004	48.7698
	664.646	20.3528	28.1567	34.9812	40.364	42.8186	45.6365	45.718	41.0549	40.8151	32.9355	25.1386	16.9985	17.3343	16.6311	22.2012	26.4599	30.0593	31.4863	27.0015	25.5947	22.8337	22.4572	28.0513	26.6299	26.6377	27.9176	26.0428	27.1482	27.2403	29.6195	32.1239	34.3629	32.7999	33.8282	33.9847	35.0172	33.377	34.2987	34.3392	32.1768	28.8713	30.3244	30.4718	31.3968	30.9906	36.6157	38.5092	43.9601
	665.095	23.268	28.6277	34.5347	39.2811	41.1888	47.7557	45.8241	43.2299	41.4511	32.7702	25.2345	19.7073	16.2073	18.727	24.196	29.2097	32.3626	31.8353	28.9518	24.3481	24.3363	25.2726	25.7765	27.7653	26.0896	27.5346	26.9708	26.9488	27.4621	30.1618	32.4045	32.0787	35.8517	31.6983	33.9959	34.8189	35.0429	33.9129	32.3393	31.311	32.3113	29.931	31.3955	29.8816	32.3403	35.4202	40.7579	47.9532
	665.544	23.2012	27.1818	35.0335	37.8636	44.437	43.0486	42.7765	40.6655	39.2732	33.6022	25.6149	18.9446	15.7027	17.3536	22.84	28.2146	31.2098	32.8049	29.1546	24.6278	23.2837	23.7311	25.3983	26.2669	28.8277	25.996	28.3831	26.8411	29.9807	30.597	30.5499	33.4125	33.757	32.0926	32.2751	34.2296	35.0839	32.9188	33.7463	32.0655	29.9528	31.5814	29.2701	30.725	31.0369	32.8422	38.7703	47.3803
	665.993	24.4508	27.4912	33.9726	37.0837	41.5596	45.3913	44.3787	44.4141	39.5864	34.5243	25.8204	19.6659	16.7691	18.6834	23.5596	24.6415	34.2261	31.8248	29.527	25.0759	23.3108	24.3382	27.3084	25.5715	27.2667	26.8126	25.421	26.2459	27.6685	30.299	30.7885	33.0975	33.7429	34.3952	35.3155	35.1105	34.3314	33.196	31.3666	31.6237	31.3472	32.0225	29.554	29.8614	32.7035	33.6874	42.4831	48.38
	666.442	24.3715	30.2864	35.0038	39.5799	42.7755	44.9601	46.5072	44.8927	41.93	35.2521	26.8906	20.1151	16.6919	19.7431	24.4405	30.2406	30.3281	31.3345	29.6296	26.0981	24.7411	23.2761	25.6888	28.3313	29.8361	28.7171	28.4334	27.5853	29.1087	32.3875	31.8905	32.5272	32.8537	33.7003	33.704	36.6043	36.3729	35.0482	35.2584	33.4807	30.406	30.8282	31.1547	30.2395	30.9001	35.3226	41.2856	47.6743
	666.891	22.4088	28.173	34.7489	41.9871	43.8092	48.2003	49.2777	43.2927	38.4736	32.7978	27.0825	18.8145	16.6144	18.0066	23.5012	28.3675	32.2215	31.6931	29.139	24.7702	24.9226	24.8648	27.505	25.0369	28.5768	27.6321	27.3739	27.7412	27.4169	29.1328	32.3838	33.0783	32.4451	33.1833	34.3124	36.556	35.0226	35.5474	36.1675	31.8217	31.5451	29.4703	31.0899	32.5089	32.0707	35.8486	41.6163	48.6484
	667.34	23.3729	32.4674	34.0463	41.11	45.0441	46.0412	47.678	45.6866	40.4765	33.0065	25.9644	18.2195	15.7552	18.374	24.3051	28.0507	30.5461	33.2546	29.5063	25.2143	22.1934	23.3955	26.2205	26.112	27.1661	28.5256	29.2476	26.5121	26.8019	30.2979	31.33	33.1102	32.7979	33.514	32.5791	35.1867	34.9119	34.7041	32.566	32.2526	32.0564	30.9575	32.7886	29.746	32.9667	36.5908	41.4523	49.7471
	667.788	23.6812	30.1809	35.7413	41.1545	42.7051	47.011	45.989	46.6417	40.9676	33.4851	27.0498	20.6945	17.9628	18.1311	22.2459	29.287	33.5688	33.3757	30.8114	27.4292	23.4702	25.331	27.1512	26.7877	29.9951	28.7931	27.43	28.706	28.4008	30.5315	33.2648	33.442	33.2626	33.2512	35.365	35.2248	33.7195	37.1376	34.1383	33.2489	31.8504	32.1268	29.7337	29.0562	32.9062	33.1899	40.9861	47.6952
	668.237	24.1626	31.122	35.7555	40.7114	45.5703	45.6493	46.5572	45.9355	41.4314	33.0554	26.1792	18.5097	16.9181	20.329	23.9934	30.7637	32.3004	31.7707	30.3992	26.5985	24.6494	26.5874	25.685	26.7984	28.4867	28.6468	26.6701	27.7393	27.841	31.5485	31.9198	32.3895	33.8663	36.2559	36.886	34.1838	34.095	34.5957	32.8571	31.6592	31.7828	30.2729	29.9127	31.415	32.7268	35.6327	39.5709	47.1876
	668.685	23.5913	29.2578	34.6424	40.5191	44.2747	47.1119	46.3642	47.4658	43.3909	35.1749	28.2006	18.5058	16.6516	19.4486	21.8155	28.431	32.5499	32.1047	30.223	25.1622	25.4796	25.0035	26.9923	27.6832	27.7607	27.7728	27.281	28.921	29.4053	30.8721	33.5426	34.5731	33.0542	33.6164	35.0441	36.0049	35.8247	35.8665	35.1966	32.2134	30.2515	30.8345	32.329	31.0473	31.3726	36.5361	42.425	49.3891
	669.133	26.5285	32.6161	36.8701	42.4675	45.6729	47.133	46.7516	45.9464	43.9473	36.077	28.3895	20.3567	17.7112	18.2303	23.9991	28.9609	33.5901	32.119	29.7269	25.5102	22.9837	27.0923	28.5638	28.8293	28.8136	27.6274	28.1413	26.2083	28.2046	31.2879	31.3838	33.2856	34.1964	35.6062	34.9287	37.8502	37.4337	36.8416	36.2646	36.1561	32.9945	31.9036	32.0092	31.8738	31.5792	36.6536	39.5803	50.1487
	669.581	26.3925	32.4021	37.1287	44.0263	46.0407	52.3006	49.3253	48.3994	43.2282	35.8828	28.4464	19.782	19.2402	21.5162	24.8313	28.328	32.544	34.3175	32.1694	28.2609	24.8721	25.731	27.1407	27.5888	27.9089	28.79	28.0432	30.3925	31.8385	31.4177	33.8971	34.5392	34.8028	36.1573	35.918	36.4457	37.5812	34.6732	36.9051	33.176	32.0954	32.6996	32.157	33.2948	36.659	34.698	39.4546	49.9325
	670.029	27.8641	28.4522	36.5513	41.249	45.6666	46.1155	46.1058	47.8543	43.3101	36.5737	27.0842	20.6123	15.9319	17.7735	25.4021	30.8045	31.4045	33.3562	29.5871	25.4408	22.9895	24.1946	27.6865	26.9094	27.2387	26.8635	26.7805	26.8017	27.1678	30.2666	30.8244	33.8317	33.6292	34.003	35.3282	34.2546	36.126	35.461	35.8373	35.0095	32.3174	30.3167	31.379	29.8227	34.2154	36.2884	37.9893	51.4021
	670.477	24.557	34.7165	39.5285	42.2813	43.747	46.0418	47.2293	47.3276	42.5187	33.1167	27.8035	20.5326	16.2906	16.7244	23.8406	27.2678	30.473	34.6532	27.5519	23.0835	22.4952	21.9509	26.7085	25.9443	31.2689	29.1734	27.4883	28.2164	28.111	29.606	32.2696	33.4885	34.6133	33.8365	36.0665	36.5296	35.1226	34.9136	34.5511	34.138	34.4267	32.3673	32.7347	31.0137	30.8451	37.015	39.2373	49.9416
	670.925	26.2743	30.8094	36.8588	42.4832	45.2421	47.2628	49.0905	48.0752	41.5467	35.0004	29.2321	19.9238	18.94	20.9581	24.1997	30.8295	35.8096	32.2706	30.8058	24.7001	26.451	26.3017	27.6265	27.9076	29.9145	27.9163	26.4924	28.5087	30.4899	30.2912	33.1017	33.7401	33.4408	35.2932	35.9495	35.4134	35.0641	34.2854	35.8664	32.6215	33.2308	32.7067	32.1602	32.2056	33.4694	37.1318	45.3159	51.4438
	671.373	27.7112	34.7482	38.0821	44.5376	47.7593	52.0063	49.8527	47.2798	44.627	36.8894	28.7153	20.816	17.1868	20.7925	25.5231	28.2459	31.1023	33.5716	28.9432	25.3051	25.5403	24.2266	28.9608	32.8875	29.2861	29.9142	27.901	29.0852	28.7828	31.5862	33.1185	33.4001	33.4578	35.4315	36.2313	36.2094	37.5566	36.1505	36.1288	32.3158	34.8617	31.7441	29.9922	33.6743	34.9381	36.2346	43.18	49.6696
	671.82	26.1117	32.5236	37.1752	42.065	45.8436	48.423	49.6025	45.8465	45.4608	38.157	26.5136	19.6797	18.6069	19.4813	23.2628	29.1277	31.8065	32.9896	31.1795	25.2338	23.6205	26.1618	26.4169	28.5067	29.3016	28.8186	26.4424	26.9919	29.3725	30.0531	30.9498	33.0604	33.3675	34.5474	36.2505	34.6719	36.2657	35.0444	32.5657	34.7518	33.1846	30.5361	31.4371	31.4218	35.2471	35.541	41.2484	50.1197
	672.268	23.9548	31.6247	38.7022	43.3158	47.3759	46.4385	49.0124	46.1721	44.8813	36.5936	28.1415	20.1437	18.0982	19.1503	25.5655	28.8135	32.5309	32.2548	29.1623	23.906	23.563	23.8484	26.6121	28.3758	29.1735	27.9769	27.5591	29.2039	28.1835	29.8847	30.3008	31.9646	33.8376	35.6108	37.6111	35.9861	37.4003	35.5668	34.0696	32.3694	32.9796	32.6959	29.7054	31.0027	33.2512	36.7026	41.398	52.0858
	672.715	25.61	31.8605	39.7839	42.3624	45.317	45.8597	48.4403	49.8069	41.3396	35.3088	27.5622	19.7321	17.6838	19.7983	23.5878	29.7268	31.2878	33.6788	28.8643	25.6406	23.0091	25.142	27.6461	28.7459	27.281	25.2337	27.0571	29.2486	28.3706	30.6061	31.5117	33.3276	33.5646	36.3895	34.2983	33.9837	35.6321	36.6689	33.7136	33.1465	31.8158	29.7988	30.678	33.1444	31.5544	35.0229	42.8021	52.9093
	673.163	25.0713	29.5563	35.5543	42.7889	46.5823	47.8715	49.2439	47.1265	44.0144	34.0122	27.331	20.821	18.3266	17.9656	23.7063	30.5488	33.6588	34.0668	28.0443	23.1236	23.3766	26.6852	27.8479	25.4307	28.5288	28.2953	29.0386	28.2987	30.0659	30.443	30.9354	34.5671	34.4214	35.6513	34.5415	36.9406	35.6054	37.685	34.5749	34.5659	32.911	31.2311	31.6462	31.1818	33.7343	34.7618	42.3415	50.5314
	673.61	27.1932	33.2458	40.0581	42.9205	43.5596	46.8914	48.3621	50.6497	48.2154	36.5514	30.5636	21.4607	18.4318	20.1078	24.5188	30.6636	33.4301	33.7532	30.044	26.8035	24.6648	25.1136	28.4538	27.8273	29.1209	29.8367	27.6623	29.1719	29.7323	30.2674	32.1992	34.2991	34.2899	37.0142	35.9637	36.7608	36.3694	33.8423	35.0153	32.7337	32.7786	33.5567	32.0972	32.2139	34.7379	37.0446	43.4136	51.8549
	674.057	27.0268	32.2419	38.5093	43.1454	46.3879	48.2377	48.5914	51.154	45.1807	39.3643	28.8968	21.2138	18.9807	21.8106	24.453	30.6042	32.8552	34.3009	31.7896	25.8909	24.0954	27.7424	28.5626	27.6887	28.5806	28.666	26.7515	27.8551	28.098	31.5826	31.9536	33.6112	34.1037	34.6869	34.803	36.723	38.673	35.8132	36.0296	32.3579	33.9452	31.8626	31.7882	33.7045	35.0616	36.8734	43.4529	51.1559
	674.504	26.3825	34.1532	40.8779	46.1633	49.9663	51.9171	52.163	46.9801	47.5785	37.2464	30.0838	22.8325	21.4839	19.7008	26.6765	29.4978	35.7412	35.5401	31.2168	27.1081	25.4715	28.6935	28.6719	29.928	29.5793	30.3707	29.2741	28.6591	30.7264	31.7472	34.1838	33.9419	34.9504	36.1729	36.3611	36.6854	37.5355	36.0888	38.1117	34.1733	32.7571	33.9467	34.1021	34.1011	36.556	38.1375	42.4573	54.083
	674.951	27.6505	31.9244	41.6627	44.2493	47.4975	48.3262	51.0031	50.8805	46.08	37.7297	30.7368	21.1638	16.9718	19.5412	25.4672	30.573	31.443	32.637	29.1796	25.0852	25.2407	27.3722	27.4505	28.314	28.3897	30.3186	27.7382	29.0395	30.031	31.7763	32.081	32.9526	33.7311	34.508	34.7341	37.6459	36.5426	37.0937	37.3263	34.4484	32.4617	31.6743	31.7618	33.2173	35.9065	36.5306	43.1181	49.0076
	675.398	26.208	34.3632	39.1295	43.6781	47.8565	52.6029	50.06	48.2953	46.067	37.6293	27.9591	20.4467	16.8782	19.8909	25.9005	30.8264	32.8196	32.8868	28.9132	25.4193	23.6247	27.2803	28.5238	27.3215	29.9224	28.7106	27.3398	27.1903	29.8778	30.1383	31.3837	33.5434	32.9057	34.862	35.853	37.9917	37.0458	38.7836	35.1014	32.4893	34.4859	33.1458	32.5149	32.4761	33.7504	38.9823	43.4168	54.9713
	675.844	23.9977	36.2305	38.1792	41.9837	48.4874	48.0122	50.0385	50.0183	45.2315	37.254	29.465	21.8597	18.1141	19.6161	23.6879	28.4563	33.4115	33.7355	27.5246	26.3463	23.7839	24.3229	27.0153	28.2939	29.099	27.4991	30.9198	25.9046	30.2266	31.1431	32.5398	34.1888	34.142	35.1501	36.1694	36.4079	36.6633	36.0153	34.8404	34.7486	32.8451	32.0628	33.5166	34.1081	34.6135	37.8377	43.3981	53.9874
	676.291	27.5504	31.4485	35.8653	44.3354	44.9758	49.9976	47.8368	47.2911	41.9915	34.6699	28.6772	20.7159	18.6571	18.2059	24.0535	29.7821	30.7451	30.9916	28.4865	24.74	23.2042	22.1469	25.7827	25.6837	28.3041	28.0742	28.4369	28.2559	30.0262	29.4631	31.2499	32.1072	34.3241	36.0184	36.123	35.6439	37.784	35.3064	33.0552	33.1432	32.3752	30.8467	30.8252	27.9969	31.6083	34.7806	42.2822	51.7754
	676.738	25.7606	31.4824	38.5219	44.1967	49.4054	47.5301	47.9813	47.342	48.1197	37.6744	28.2609	21.4503	18.7662	19.2035	25.9316	29.9016	31.7319	32.5806	29.6371	26.8162	24.3313	26.47	28.0585	28.0935	27.685	27.9443	29.4842	26.514	29.0445	30.7181	33.3508	32.8026	34.6878	34.1147	36.9596	36.1105	36.723	36.0739	36.7036	34.8866	32.1657	31.7033	32.6387	31.7823	35.8418	37.8993	43.2614	53.6479
	677.184	28.1867	36.7083	41.8419	44.3402	48.2484	50.9496	50.2701	51.2611	46.9928	38.0773	29.9942	21.3855	18.9656	20.6494	26.6675	29.7605	33.6775	32.185	30.3608	28.4712	24.5287	25.9938	27.8403	29.8525	29.9924	28.2967	27.2471	27.6797	29.6576	30.9571	35.3203	35.0653	33.6914	36.7059	36.2695	37.0088	37.6471	36.683	34.4436	36.5545	34.8111	32.9759	35.0522	32.7354	36.3714	38.5593	40.9217	53.3879
	677.63	26.5893	33.3518	39.0814	41.4037	48.868	49.6079	51.6364	50.5867	46.4132	37.3127	27.2519	20.0735	17.5624	19.9617	25.1971	28.8329	32.3282	32.3976	29.7935	27.222	24.2188	27.3775	26.7059	28.5716	27.5877	29.5352	28.6131	25.3685	27.3706	29.837	31.91	34.3254	33.5688	34.1953	34.9813	36.8395	37.7668	36.8092	34.4858	32.1975	32.0784	32.521	32.8857	32.5918	33.7728	38.2976	44.4034	53.239
	678.077	29.2113	34.7105	39.5911	43.4114	46.4868	49.0972	52.623	52.2994	44.366	38.9754	28.8954	21.7911	18.7407	21.4098	25.8428	27.9855	34.7106	34.5991	30.8617	25.7934	24.329	25.4604	27.9868	28.4363	30.1416	28.6017	27.9365	26.9598	27.6897	31.3681	32.2888	33.2759	34.15	35.7534	34.3505	35.8752	35.6687	36.9287	34.7687	32.7205	33.419	31.398	33.9406	32.1661	33.9058	38.6465	43.4085	53.2942
	678.523	28.4468	34.0535	41.4735	43.6985	48.8323	47.9799	51.8842	49.355	44.4636	39.0713	29.2587	19.2933	18.2972	20.3423	23.8992	30.0077	32.4535	31.482	31.2121	26.2257	23.6519	25.2104	27.5731	28.0283	26.7241	28.7666	28.4115	28.9558	30.0198	30.1451	31.8786	33.2808	34.2097	33.6266	35.0227	38.4587	34.7895	36.69	33.9498	32.8885	31.2175	34.7082	32.9246	33.6415	35.871	38.343	44.2478	55.018
	678.969	26.4325	34.0585	37.8197	43.3306	51.1785	50.9861	50.6785	50.654	45.3815	35.9184	31.7764	22.2442	19.8175	20.5237	23.7257	29.6611	32.8064	33.8286	32.2544	26.9153	25.6976	24.1141	26.1565	27.3729	28.2763	27.1635	27.0028	28.3197	30.0242	29.9449	33.0591	32.9841	35.4718	33.9971	37.363	36.8169	36.6375	36.1259	35.8503	33.7096	33.8375	32.4817	31.3979	33.0029	34.5039	37.9363	45.712	55.7769
	679.415	27.7856	31.2287	40.9276	44.6528	48.1975	50.8124	48.9184	48.4527	47.0344	37.553	29.1811	22.3396	19.1978	21.3326	22.5809	29.1424	32.6411	33.1436	30.8791	26.6654	24.2576	27.0828	26.4979	28.04	26.8982	28.4571	26.696	27.1885	29.087	30.4306	31.1309	34.7422	32.5292	34.1891	34.9705	37.4	36.2787	37.7633	35.3653	34.78	35.1547	29.7622	31.5766	31.4486	33.4347	35.9873	44.6828	52.0367
	679.86	26.8316	32.468	37.9343	45.508	48.211	48.8572	53.321	50.1279	45.5887	40.6335	27.9318	20.4687	17.9527	20.3564	23.9158	28.5359	33.9562	33.4132	31.5799	27.4447	24.094	26.7518	25.3347	29.1202	29.5963	28.2238	27.803	28.4064	27.9313	31.1215	33.1464	34.2692	35.7647	34.3205	36.1151	37.1954	37.8378	38.1809	35.705	33.9731	33.3654	32.9957	31.7556	32.1012	35.8959	37.5445	44.3827	53.4464
	680.306	28.3989	34.3009	41.92	42.8354	47.416	48.6247	51.5985	48.6073	46.2733	39.4089	28.1397	23.5314	20.6529	20.2875	24.3832	29.2677	32.7702	34.3155	31.3518	26.6996	23.6921	25.677	26.1135	29.0669	27.8305	28.0106	27.9095	28.1499	29.1971	30.6062	32.9026	33.3373	33.8299	35.6974	35.4163	36.8023	37.1374	36.4264	35.3282	34.7429	32.9896	33.5255	32.8102	32.5017	33.0849	37.8919	46.513	53.1778
	680.752	29.4007	34.062	42.2582	44.0188	47.6669	52.0733	53.0713	51.5406	49.5337	37.7418	32.4083	23.4731	19.5166	20.404	25.7475	29.8348	30.9812	33.8393	31.567	27.5088	26.7958	27.0689	28.0758	29.3537	29.0117	28.3703	28.8914	27.9733	29.6735	33.657	33.0852	33.8656	35.1906	35.8672	36.0658	37.6416	39.5527	38.515	37.111	33.5613	31.968	31.0835	31.9152	34.5734	36.373	38.1492	44.1732	55.7228
	681.197	26.6297	36.1826	40.6014	42.0865	47.3351	50.1455	51.9959	50.7544	47.2009	38.5013	28.3833	21.9703	19.2657	20.0645	23.6384	30.3027	31.4464	33.348	29.9468	24.6087	24.6851	24.206	26.2562	29.0497	28.8748	27.2671	27.6573	26.7134	28.898	31.0176	31.6577	32.9888	33.6867	36.8788	33.42	37.2448	35.8152	35.4468	34.746	32.7729	34.869	33.1033	30.4071	32.575	31.8803	38.1843	40.66	50.1752
	681.643	26.6404	33.157	39.7697	44.3591	49.797	50.354	53.4227	50.5896	48.5011	38.0637	29.6568	21.6203	18.8253	19.7142	24.0924	29.698	32.7699	31.8807	30.7404	24.6186	24.3533	27.5296	27.3578	29.7238	28.15	26.3903	27.5108	28.1532	27.0846	30.2081	32.7817	32.7599	32.7673	34.2628	34.9745	35.5335	38.5687	35.5428	33.4358	32.8681	32.9953	34.1956	33.2392	33.1421	33.5666	36.6469	42.8723	55.1503
	682.088	28.0054	34.694	41.5805	43.5344	48.8813	51.4144	50.5419	51.8194	46.6937	36.6315	28.2282	20.1948	18.4757	18.9169	23.9263	29.0072	33.1356	30.589	31.5373	25.2335	25.6475	24.5677	26.9513	26.4248	28.2456	27.3721	27.2087	27.0946	28.0473	30.7711	31.4775	33.6846	33.8266	35.1365	35.1927	37.0621	34.7362	35.9689	35.191	34.3602	31.6153	32.6345	32.9134	31.2186	34.9617	35.5255	43.5209	51.7286
	682.533	29.0918	32.7251	40.4826	46.676	50.8035	51.9283	53.7747	53.7179	46.2743	39.7473	29.1543	22.4572	18.6706	20.099	24.3022	30.0019	35.2632	31.9227	30.781	25.8577	24.0431	25.4388	26.9737	28.4365	30.1536	30.7081	26.9156	28.9059	27.8513	31.8255	33.3117	34.8646	33.415	35.2269	34.6181	36.3726	36.9888	38.0441	36.4633	33.8963	31.3128	34.9055	32.5985	33.5555	33.0194	37.1098	44.8135	53.1737
	682.978	28.5355	33.7995	40.7051	44.0776	47.6442	48.3871	52.6922	51.6268	47.7799	38.872	30.8948	19.4191	18.9555	21.5526	22.986	30.2034	33.3657	32.5602	30.7194	25.6204	23.2923	24.4381	27.0801	27.2154	29.2766	29.763	28.2808	28.0705	27.5817	32.8129	32.8521	32.6482	34.3778	36.7889	35.9896	37.7003	34.7196	37.83	36.9082	34.7458	34.629	31.6906	33.9956	33.8608	35.1184	37.8668	40.135	53.1098
	683.424	27.9913	34.2245	38.6773	43.3802	49.78	47.9774	51.2556	47.1379	44.8115	38.8313	30.1207	20.0744	20.0595	20.1417	25.3351	29.535	34.0227	34.263	30.9334	26.69	23.0652	25.4929	27.1993	27.7491	27.7543	27.372	29.1084	27.1747	27.8372	30.5184	33.94	31.779	32.4946	35.4245	35.8345	35.6559	37.8101	36.7311	34.7136	33.557	32.8618	33.5638	33.3537	32.7004	33.3859	39.474	44.9087	52.9624
	683.868	26.7673	35.8923	40.2432	43.0595	49.751	52.8635	53.2064	53.5304	48.3644	39.7019	28.9829	21.6331	17.744	19.718	24.4752	30.902	32.6626	34.6581	29.6654	26.0332	25.6713	26.3801	28.1626	26.7873	28.0374	26.3538	27.0874	29.0053	27.0669	30.9026	30.7048	33.0985	34.8535	33.1965	37.0934	35.7028	39.8681	35.0553	34.9256	34.7541	32.5751	32.4404	30.8219	32.6506	34.7155	37.4455	42.131	52.1662
	684.313	27.6739	34.0246	37.8273	45.381	48.8665	50.6555	53.4598	49.4012	47.5948	37.5622	30.4691	21.6595	17.1344	18.8406	24.7733	28.9893	33.0541	33.0355	31.4487	24.1599	22.9518	24.3608	26.6774	29.2354	28.7302	27.685	26.9618	25.6622	29.0828	31.4916	30.8121	31.9205	33.6261	35.5143	36.0602	36.9764	34.7037	36.6598	34.1356	34.9614	32.78	31.812	33.954	33.6191	35.55	35.8249	42.2875	54.0719
	684.758	28.6786	35.3086	39.2007	47.7062	46.8422	52.6111	54.0891	50.3926	44.7937	40.071	28.2353	21.5947	18.9603	21.2996	23.6385	30.0886	33.005	33.3376	27.8124	27.8296	22.2903	24.903	26.4552	27.4353	25.6321	27.2299	27.3111	28.6431	29.8524	30.5628	32.7371	33.6048	35.5452	34.755	36.9799	35.9333	36.534	37.3613	34.0091	35.4979	32.2399	32.9362	32.7031	33.5658	34.6005	37.4311	43.6011	52.7252
	685.203	30.8348	33.701	39.4128	43.3766	50.8454	49.3212	51.6641	51.1681	46.3868	37.2625	28.6146	20.9741	17.7063	18.151	23.831	29.3951	33.0237	34.322	30.7159	24.7225	22.1307	24.5746	25.6245	26.9502	28.6978	26.92	26.0556	26.355	28.1772	30.7182	31.2158	32.0372	33.6294	35.8229	37.676	37.3309	35.5103	34.4182	34.362	33.5356	32.7545	34.2931	30.3966	31.1659	35.2153	35.7831	43.2043	52.1038
	685.647	28.1067	31.2066	38.077	43.843	48.3758	50.7357	52.3167	50.2262	48.8688	38.3522	27.7017	23.0496	18.968	18.5093	22.8418	26.993	31.6095	30.8058	27.9986	25.0654	22.6437	24.3993	25.2821	28.6143	25.9723	26.9156	26.8456	26.1348	27.5841	27.1242	30.7908	32.6421	33.4027	34.3992	35.3746	36.0928	36.5487	36.4708	34.9401	34.1083	32.3357	34.7893	31.6831	33.3933	32.73	35.3601	44.1455	51.5527
	686.091	28.1076	33.1223	38.838	42.5187	48.0934	52.7289	51.8462	50.508	46.934	36.8924	28.1568	20.3386	17.975	20.1351	22.2155	27.6154	32.0508	31.1579	29.137	26.0203	24.1082	23.2016	26.4668	27.197	26.6328	25.9407	26.2111	26.8556	28.762	29.1957	31.7716	31.911	34.5652	34.2154	35.4433	36.9637	35.7294	37.0483	35.525	29.2366	32.6675	32.1979	30.8232	31.627	34.1197	39.0121	44.3577	51.88
	686.536	29.687	32.7651	39.5337	44.1632	49.4576	49.6383	51.0364	54.3784	49.0934	40.6683	30.7241	23.2494	19.6163	21.8678	23.9363	29.8588	33.9265	35.5743	32.4874	27.3428	24.3856	25.2762	26.3183	29.2222	28.139	26.6121	28.2189	26.4444	27.8276	31.4291	33.9677	34.9282	34.205	34.3039	35.809	38.2984	36.6533	37.4894	34.8852	33.5576	35.0107	33.0602	31.6229	31.838	35.834	40.3999	41.7564	51.3776
	686.98	27.8595	32.6949	40.706	43.3443	48.1689	50.8171	52.779	47.8756	44.1448	37.1333	29.2927	21.9097	17.7318	17.725	22.1607	29.7933	30.9547	30.5036	26.4661	24.5844	23.8874	24.267	26.6777	27.3233	28.2437	27.7733	24.6612	25.3835	26.3759	29.1725	30.2795	33.1834	31.2961	33.3429	33.8086	34.3359	36.458	33.4784	32.8246	33.1704	32.0562	32.9186	32.3376	32.6084	32.4845	34.9989	42.3169	52.505
	687.424	27.003	35.2141	37.8811	45.1801	49.913	48.7638	50.2627	52.1224	48.3368	40.7307	29.6788	20.114	15.2101	22.1729	22.716	27.3235	31.8604	32.1099	28.9415	24.4289	20.8847	23.7703	24.4093	27.5946	27.0251	26.3269	25.7146	25.3303	26.2481	29.8169	30.9335	31.3123	33.8694	33.0589	35.2549	35.2333	35.5881	35.7315	32.3476	33.9402	31.0854	31.6858	30.8947	32.2598	30.1228	38.2662	42.7709	51.3476
	687.868	27.2183	36.4886	39.7191	43.884	49.3804	54.5078	51.1527	51.9739	47.1705	36.9139	27.6054	21.761	16.3087	16.7553	23.8112	28.5017	31.9725	31.6937	29.5774	24.6211	23.1457	23.9597	25.7846	26.2762	28.2859	28.0594	26.9288	27.7324	26.7104	29.9776	29.4824	32.0701	33.118	35.2479	34.3331	35.8412	34.4175	35.5103	33.7937	34.1312	30.8597	33.8905	31.0905	32.0972	32.533	37.9808	44.7051	52.2568
	688.312	28.8123	33.6467	39.9556	43.9346	47.4408	49.7135	49.4098	52.5026	47.2248	38.2403	30.0087	22.24	19.1394	20.4922	23.119	28.5346	30.4177	33.5811	28.9964	24.9979	22.3942	24.9331	26.0691	27.9821	27.6561	27.8468	26.7206	25.8122	26.9628	27.8635	32.0463	33.1487	34.1003	35.1028	34.6438	36.6831	35.5058	37.2875	35.2563	35.5804	32.5563	31.662	31.0398	31.0132	31.5745	36.3486	44.8625	51.1181
	688.756	27.6769	34.8463	40.8678	44.6593	47.7892	53.2124	52.0391	52.5721	47.1946	37.3727	29.0438	20.8151	18.3473	19.8837	24.5908	30.1795	33.9111	32.5665	30.1786	25.9903	23.9823	25.3104	26.1886	26.4252	27.361	27.393	28.5929	27.0047	26.9985	30.1213	32.2999	33.8674	32.3659	33.4135	32.5173	35.9299	37.1279	36.1778	37.1478	35.0462	33.6805	32.9653	33.6782	33.8604	32.7133	36.6065	42.2731	50.5309
	689.2	28.6733	34.965	40.1297	44.4974	46.2958	49.6205	48.0817	51.7604	47.0394	37.8561	29.7936	21.1923	17.5411	18.8063	23.7052	28.5907	30.2118	31.616	28.6133	24.6107	23.0447	22.4839	25.3546	27.9532	26.6319	28.8016	26.3736	28.1088	26.7938	30.9046	31.0532	31.4949	32.1641	35.0478	34.3723	36.5365	35.7258	35.6212	35.7452	32.1602	33.3693	30.7986	30.4945	33.3206	33.433	35.7903	44.7387	49.6898
	689.643	26.3197	32.551	38.9759	43.4412	48.954	51.1378	50.4479	50.9995	44.5261	40.5132	28.2347	22.0977	19.0826	18.712	22.0787	27.5135	31.9778	33.0229	28.4319	23.1228	22.5207	24.3746	25.52	28.3676	29.0325	28.7145	26.8481	27.5241	27.3069	29.5101	30.977	32.2256	31.6018	32.8086	33.2114	32.8111	34.9688	34.8692	36.4936	33.3175	32.1151	31.3819	33.2605	30.3198	32.5288	36.2035	41.7625	56.0135
	690.087	29.6413	32.738	38.7783	43.3386	47.8981	49.9844	50.2493	49.6761	44.333	39.7715	28.5953	21.3666	17.5349	17.9822	23.5166	28.5805	33.7437	29.2212	28.5151	24.0785	23.816	24.6288	24.495	27.5237	25.7931	26.2558	27.243	25.6365	27.9681	29.158	28.9304	32.2815	33.9883	33.8571	33.2736	34.9926	37.8889	36.9335	35.7325	34.5578	31.9433	32.8066	31.0898	31.8117	33.5209	36.5121	41.6494	51.8555
	690.53	30.2249	35.5264	38.4875	44.2862	48.845	51.5049	52.0483	49.7645	48.6867	39.4916	29.2316	23.9098	18.9864	20.2505	23.4239	28.756	32.1459	31.9543	31.5039	27.7395	23.9865	25.401	26.5334	28.024	28.361	26.3346	27.3198	25.7061	28.7788	28.4606	30.7571	33.8734	32.9278	35.8995	34.1526	35.7176	36.1592	35.9358	36.064	32.3113	31.3575	32.6347	33.2512	31.7146	35.3127	35.1442	42.2806	54.2512
	690.974	28.1677	32.2494	38.0058	43.7099	48.8396	48.8289	51.4728	50.2284	46.6413	38.0179	28.589	20.362	19.2568	17.9783	23.3312	27.592	32.1424	31.7743	28.5088	24.422	23.8107	25.7426	25.2549	28.776	28.0262	24.6962	27.0772	25.848	27.5921	29.9844	29.5574	31.7835	32.368	32.9817	35.8461	34.9119	36.3802	33.7792	35.0537	34.0519	31.9362	32.1265	31.7756	31.3369	33.7129	35.9795	43.2295	52.9355
	691.417	26.5306	34.1114	40.5276	44.9913	48.0291	47.9214	50.762	52.1564	45.9438	40.6284	29.8052	22.6563	17.6388	19.1771	23.4439	26.5461	32.3506	32.6884	28.3602	24.1837	23.9203	25.078	24.6835	28.2999	27.8042	27.585	28.1427	26.0179	27.8408	29.5965	30.713	31.3843	32.6776	33.1997	36.3564	35.6752	35.3642	35.8008	35.4233	32.5052	32.633	30.0529	31.2863	32.2099	34.644	38.3242	41.7864	52.5496
	691.86	29.204	34.7254	39.2299	44.9423	47.7925	50.2644	52.9079	50.7992	48.5928	40.4863	29.3783	22.3154	17.8391	20.1977	24.6415	27.9156	32.2066	33.8719	30.5054	24.5583	23.5113	24.6726	27.5207	27.4045	29.0792	28.9245	28.9721	27.6409	30.1673	29.2098	30.8152	32.7078	33.2129	35.5324	36.0538	37.6108	40.211	37.9946	37.5606	34.1199	32.3334	31.8536	34.0948	30.556	37.1783	42.568	45.2269	53.9162
	692.303	28.4537	33.3179	38.3184	43.276	47.5626	51.1849	51.9226	51.5186	46.2318	37.4021	28.6801	20.0621	16.5845	21.0415	23.6767	27.7695	31.5341	30.6359	28.6879	22.8374	22.4099	23.9245	25.1648	26.7636	27.0341	26.2516	24.2788	24.1145	27.9026	28.3392	30.4281	31.577	31.8574	31.5319	33.4404	34.2189	35.1417	34.8835	33.9034	36.6599	31.7042	31.6383	31.7031	31.7183	32.3194	37.1464	44.3239	50.3668
	692.746	28.1946	34.1332	39.4215	43.9997	50.9691	51.8238	53.2277	50.9231	46.8486	38.0946	30.0004	21.0916	17.3351	18.7877	24.8826	26.2795	32.1073	31.6495	28.989	24.5306	23.3077	22.5708	25.3671	27.0499	27.651	25.6273	25.8336	25.0902	26.9716	29.0022	31.1731	30.5688	31.4504	33.1282	34.7779	35.8723	35.035	34.3451	34.1986	33.4524	32.997	32.6916	32.2647	34.107	34.7644	37.193	42.6766	51.6358
	693.189	27.0436	34.6523	39.5581	45.2898	46.8097	50.6306	52.7096	50.4091	49.3209	38.6878	31.2252	21.6617	18.0837	19.081	26.0857	29.449	31.8732	32.5695	29.6381	24.4681	24.7246	24.5851	26.4193	26.4873	25.7619	26.0648	27.868	25.7712	26.6275	27.4269	28.3041	32.5128	32.1538	32.8507	34.9502	35.0299	35.7499	35.2129	35.1614	35.0735	33.3655	33.4017	31.7755	31.3205	32.2929	35.6492	41.5487	52.5669
	693.631	27.1617	33.4183	38.1457	43.7897	48.3765	49.7079	52.1747	48.9344	46.4645	38.9008	30.1451	20.6713	19.6506	18.9122	23.2042	27.6735	31.2728	31.7052	26.3839	24.1349	22.2161	23.2169	25.3262	26.2534	26.5316	26.0839	25.5576	25.7172	25.5304	27.9358	31.1572	31.8574	33.4644	32.438	33.6778	36.0088	37.059	33.4892	36.284	32.1741	31.9672	31.9875	33.3669	30.6844	33.2197	36.2029	42.7517	48.8713
	694.074	30.1318	29.4642	36.053	43.7196	46.1046	48.489	50.2931	49.5303	44.8114	37.9992	27.4961	19.6768	15.5468	17.9177	21.4947	28.2292	29.5083	29.8577	28.9685	25.5541	22.3164	21.6703	25.2555	25.4242	29.1351	24.7819	27.9047	23.837	27.2584	28.2318	28.8374	30.7024	30.2924	31.5208	33.1508	33.9019	34.6642	33.4255	34.1101	29.1828	32.3209	30.8209	29.2023	30.1374	33.2393	34.9569	38.4032	48.9001
	694.516	27.1747	31.8837	40.7595	45.0569	48.4955	51.0758	52.2952	48.7688	44.8998	39.0119	31.3549	22.786	17.374	18.0071	24.0315	29.3947	33.5162	32.1646	28.4338	24.3221	23.2727	21.1479	26.5368	25.5058	26.0434	25.8494	24.4441	24.4903	25.9895	28.9274	30.3928	31.5638	31.6328	33.3272	34.1723	35.7325	33.6032	34.3386	35.9636	34.3633	32.2336	31.3255	30.0707	32.4883	32.5328	36.1146	43.1988	50.5428
	694.959	29.2391	32.8492	36.1412	43.2307	46.3819	52.2221	51.1423	50.6534	46.8549	38.2681	29.7885	21.5939	17.2806	18.7363	23.5754	27.9533	32.2647	31.2726	29.3164	24.3194	22.3115	23.1388	25.1643	25.8408	26.6248	27.5751	28.1398	27.6944	28.3693	29.2735	30.4602	31.1897	30.7336	33.6356	35.672	34.9216	33.2975	34.5849	34.3558	33.7743	30.9744	33.3537	30.5903	30.0366	33.3324	37.1665	43.3007	52.9542
	695.401	27.1214	33.1989	38.324	41.4832	50.6885	49.6224	51.2334	48.7555	44.6943	39.54	29.1047	21.8157	16.1207	17.5794	22.8907	28.9035	32.8579	31.4173	29.1024	25.0663	22.3512	23.2668	24.9519	25.9714	27.5919	25.5627	24.7265	24.8233	25.5107	28.8357	30.7274	30.9978	32.9755	34.8207	32.8602	33.2934	35.9285	33.5611	34.417	33.0808	31.6166	29.7665	30.994	33.5802	30.475	35.7519	42.4162	50.9574
	695.843	27.9654	30.6382	38.6889	43.4892	47.6141	48.7566	49.991	49.8951	47.9677	38.5046	29.6235	22.2261	16.6113	17.981	22.9358	28.1485	30.0598	30.855	27.8262	23.7938	22.4827	22.6168	23.7124	26.8702	24.379	26.0262	25.5016	25.8232	28.2516	26.9991	27.4461	30.5009	33.3214	32.697	34.0225	33.7272	35.3172	34.0455	33.8917	33.3977	34.1157	31.2697	31.7549	30.811	31.5428	35.7163	42.928	54.3661
	696.285	27.211	36.5225	38.3539	45.0885	48.4479	50.6546	53.0359	50.8162	47.0933	39.9493	30.2172	22.1636	17.0009	19.934	22.8752	26.9211	31.533	31.0745	29.3765	24.0019	25.6661	24.9115	27.357	26.3967	25.6697	25.7298	25.9395	26.5167	27.0917	27.2456	30.0456	31.6588	32.5217	34.4966	34.8232	34.4356	36.0471	35.7659	35.8032	34.6184	30.8795	31.1411	31.3591	31.4197	34.8138	37.4617	45.3433	53.7757
	696.727	25.1576	33.6335	38.6814	42.2393	45.6028	48.0964	48.856	49.2494	47.6087	36.5474	28.4893	20.068	16.8335	17.8386	22.0764	25.0484	30.3981	30.1216	29.4051	22.0821	20.7809	23.9767	24.9726	24.1285	26.3665	25.0924	25.075	23.6097	25.0955	26.8504	29.8611	31.2547	32.3844	31.6423	31.5571	32.8454	34.1072	34.7109	33.715	31.372	30.9096	31.6824	30.1621	30.5978	34.2417	36.0111	40.0225	50.5123
	697.169	26.7628	33.1715	36.4852	42.3683	45.0589	48.0366	51.1072	51.7611	43.6044	37.1339	27.4003	18.5173	16.9385	16.656	21.8195	25.4296	29.2548	29.6081	29.8736	23.425	21.1478	22.25	24.2162	25.5924	26.1346	24.9459	24.4467	24.6551	24.8149	27.3634	28.2436	30.2216	31.3947	33.6143	31.5813	34.865	33.9813	33.5628	31.6162	31.4802	30.8491	30.1726	27.9916	28.0616	31.943	33.5936	40.4828	52.5421
	697.611	24.692	31.6243	38.2439	45.2833	46.816	49.9915	50.9369	49.8799	44.1875	37.4294	29.9127	20.7373	16.9459	18.1362	22.377	26.2555	28.1902	30.8738	27.2102	23.2583	21.9471	21.7359	24.4854	25.5185	25.8938	26.1176	25.1052	24.5925	26.0257	27.305	28.47	30.4214	30.619	31.6175	32.6276	33.9934	34.3764	34.249	32.2252	33.0097	30.6939	32.5733	31.3397	30.0656	31.8558	34.9909	41.7896	50.5731
	698.053	26.2914	33.9833	36.8094	44.7257	47.0319	47.7907	49.4202	51.3326	47.313	37.4475	28.5374	21.024	16.4013	18.6977	22.3879	27.627	28.5632	31.1574	26.3308	24.3313	22.8361	22.4452	24.411	25.4458	25.4017	24.6371	25.2795	25.4858	24.9128	27.5999	25.3428	30.0005	31.5365	33.2051	34.7094	34.1578	35.9149	36.9531	33.772	32.436	30.287	30.8829	30.6522	29.7955	33.8948	36.3912	38.0481	48.0511
	698.494	26.1152	33.719	36.8407	42.1534	45.6221	50.6392	52.162	47.1823	44.9055	37.8523	28.2835	20.4882	17.0608	17.6074	20.6693	27.0159	28.8572	29.6606	26.5319	24.9719	22.6797	20.8035	24.3454	25.9785	26.6861	23.8278	24.3279	24.7724	24.934	27.1301	28.3652	29.9637	31.7327	32.2892	34.3254	34.4088	33.6608	34.2107	34.1413	30.9458	29.1306	30.3968	27.6896	29.9158	30.6832	33.5467	38.5107	50.7515
	698.936	29.417	35.6062	39.686	43.3503	47.9826	51.2637	52.9783	50.6568	48.9952	38.1645	30.9991	21.0598	17.1676	19.6521	23.799	27.674	29.3316	31.6589	28.2532	23.841	22.699	25.0204	24.8846	25.4039	26.6245	25.593	25.566	25.0141	27.3605	28.07	29.3904	29.9268	33.116	32.8206	33.6647	37.0302	34.3754	35.1652	34.3408	34.601	32.7893	32.5591	32.376	32.4126	33.8512	35.707	41.0197	51.4601
	699.377	27.4857	32.1506	35.4893	42.3728	49.2444	47.8732	50.3796	51.2388	43.1477	37.4013	28.8307	21.8435	17.2953	18.2132	21.0962	26.9125	29.3919	28.7582	27.057	22.469	21.5995	22.0036	24.5027	27.4208	25.9193	25.4791	25.6184	23.9597	25.4584	27.5623	26.9428	29.2386	30.8622	31.5624	32.0057	31.9856	34.8279	32.2869	32.4474	31.7968	30.5702	30.8277	28.6516	31.6219	33.2097	38.2369	40.996	50.7878
	699.819	28.1465	30.16	38.0055	43.2457	49.9382	49.9275	51.5591	49.7254	43.3395	39.6409	30.1074	20.6867	16.0365	18.3469	22.8904	27.2465	29.6388	30.084	28.4648	24.6558	21.118	24.0739	22.1282	24.8285	25.5546	24.6185	26.8988	24.5309	26.5726	27.9077	28.8708	29.6801	31.4426	32.5192	32.8399	33.9915	32.9161	35.2323	34.66	29.919	30.9785	31.3263	29.7765	29.4021	31.3506	37.3596	40.9803	49.2315
	700.26	26.7749	32.1558	38.725	43.0929	49.014	48.417	50.3478	51.3079	47.1701	35.9271	28.7369	22.2853	17.6294	18.8284	23.0045	28.185	30.0292	31.0146	26.9643	23.5214	22.7304	21.9865	25.016	25.9665	25.2405	24.8928	24.885	23.9629	25.4648	26.5875	27.4609	30.2102	31.5297	33.2472	33.4958	35.5878	35.0167	33.9978	32.3805	29.5237	32.9624	30.7551	29.4515	30.5771	30.8714	33.5382	39.8293	49.279
	700.701	25.9776	31.3714	39.7033	42.0259	45.6135	47.0565	48.7991	49.6811	44.3317	38.744	29.1122	18.7581	17.4451	16.418	21.1656	25.9065	29.76	30.2053	27.4157	25.216	21.0514	21.5483	21.1087	24.34	24.9882	25.4794	24.8052	24.1865	24.7865	26.3767	28.6131	30.087	30.1116	32.1096	32.874	33.4311	34.2529	33.1544	32.0402	33.0893	29.5663	30.4137	32.0186	31.2482	31.2812	35.5766	39.1827	49.2825
	701.142	28.211	33.6754	39.4601	43.3448	46.1576	50.2371	51.6773	51.568	46.0945	38.9804	28.2144	20.0833	17.8386	18.0175	22.7586	28.679	31.6087	29.7918	25.6501	24.7123	21.7863	23.0724	25.7449	27.6314	24.5954	25.2604	25.8167	25.3277	26.1795	27.1197	29.2249	30.3758	31.9697	31.9596	33.4013	33.6221	33.9122	34.3815	31.7372	31.3468	29.6885	30.5378	30.199	31.0004	34.075	37.016	39.0151	52.6935
	701.583	28.7181	33.8013	37.8428	43.3113	46.6233	51.5998	52.2604	47.7124	46.2668	41.6716	31.2269	21.6516	16.5997	19.2967	21.2714	27.3194	30.545	32.6216	28.2753	25.1629	24.0012	24.7496	26.1903	24.5477	27.3264	26.1104	23.8631	25.125	25.5938	28.29	28.0336	29.7964	31.4611	30.997	35.5474	35.9926	34.501	34.51	32.4585	32.6577	32.4464	30.3066	30.6674	29.8677	31.5399	36.0774	41.4453	50.6493
	702.024	27.7131	29.5588	37.8809	42.4862	49.5381	50.4101	50.9811	49.5289	45.9559	38.321	28.8926	19.8564	17.5019	18.8049	22.7404	26.0378	28.9217	30.1019	27.1987	23.636	23.9093	21.4679	25.4962	24.7227	23.7512	25.7833	25.5129	24.3204	25.9148	26.8901	28.3522	29.7774	30.3712	32.7058	34.6263	34.0196	33.7753	34.7198	32.1435	32.9466	31.7064	31.1958	31.224	30.4574	32.373	34.3701	41.0489	51.3942
	702.464	25.636	33.1803	38.5301	42.6495	48.9262	50.4873	48.9031	47.9577	48.3228	36.0105	28.3713	19.5116	17.2474	18.0841	21.8456	26.2619	28.8746	29.4194	27.0587	24.3922	23.6779	21.8561	24.57	23.2022	26.9535	25.232	24.7277	24.507	24.6567	26.0002	26.7979	30.5828	28.8681	30.0688	33.2081	33.0187	32.8207	33.1496	34.4428	30.5116	30.8109	31.1567	31.0931	29.3456	33.246	35.5052	43.0798	49.5581
	702.905	26.7871	32.2361	36.6152	42.2226	48.017	52.1415	52.6094	51.039	48.0133	39.767	30.4914	21.1385	17.7432	20.2701	23.8341	28.1478	30.2914	30.1941	26.6454	22.6266	23.3561	21.7116	23.3772	27.573	26.1377	25.3551	26.4165	26.1159	24.9238	28.0485	29.0208	32.4051	30.9815	32.6778	34.2412	33.2198	33.2585	33.2003	33.1953	34.1634	32.663	29.6398	31.6776	31.4207	33.0906	35.5595	44.3502	50.1979
	703.345	25.7946	30.4669	38.6165	44.4195	44.7034	48.825	51.1736	53.3087	46.0335	38.1807	30.3242	19.1792	16.8164	18.2186	22.2672	24.9355	29.4888	29.7592	26.3913	23.3644	21.5817	24.8436	23.2179	23.9483	26.2421	24.9503	24.1222	24.7866	23.8704	28.4992	28.6776	29.509	30.3133	31.8033	31.2462	32.942	34.601	33.0527	33.0455	33.1569	31.4821	31.2266	29.551	28.2504	31.5668	37.5376	43.286	49.7821
	703.786	27.7301	33.9683	37.6473	44.047	47.4836	49.441	52.1813	51.1975	44.0411	38.8645	27.9762	20.2233	17.8585	17.5698	23.9559	26.9805	31.0608	31.9656	27.4968	24.3686	21.9506	22.4504	23.3173	26.4776	23.5093	25.0471	23.9687	25.0235	23.4993	24.922	29.2014	28.698	30.213	30.7283	33.2988	34.0139	34.8508	35.6389	31.8468	32.1418	31.3253	29.3273	28.7591	31.652	31.6855	34.4082	43.7457	51.0488
	704.226	28.0603	31.7071	37.2873	42.1161	45.8522	46.6232	50.3618	49.5928	45.6194	39.0916	28.6649	19.96	16.1819	18.3388	20.8064	27.0985	30.7234	30.4418	26.9761	22.3138	20.8056	24.0768	24.0439	24.8517	24.1327	24.2238	24.9841	25.5721	25.437	27.318	28.2085	31.2673	30.6449	30.6932	31.2911	33.0648	30.3776	35.6727	33.5273	31.3981	29.4599	33.6233	32.1044	29.6474	31.0956	35.6359	41.9215	49.2884
	704.666	27.7947	33.8477	36.8435	41.8779	47.1992	50.1495	50.7268	49.856	49.914	39.9075	27.1887	20.0818	16.7695	17.3282	23.0774	26.3024	29.3882	30.5754	27.2871	23.0683	21.3731	23.5742	25.4	25.147	26.058	25.6143	22.1191	25.7576	26.0859	27.5717	28.0285	29.8467	31.437	33.7577	31.616	35.3782	33.6093	35.4643	31.66	34.2841	32.7784	30.4423	30.5322	31.3376	33.5179	38.2962	40.3309	49.8092
	705.107	23.155	30.9877	38.6707	39.3552	45.9683	47.6325	46.3476	46.1114	43.4241	36.2346	26.8406	19.4442	15.1854	18.3852	20.672	26.9817	29.0542	29.6941	26.8616	20.9212	19.6895	20.5617	24.7229	23.4336	23.3328	23.8606	23.8862	23.3814	25.8087	27.0989	27.9877	28.0971	29.1632	30.7709	32.2868	33.7539	34.7384	32.0663	32.4801	29.1491	28.93	29.1674	28.4097	29.1397	29.103	33.7655	39.3871	48.0532
	705.546	26.518	30.4013	34.7197	41.3509	46.2852	49.3376	47.7491	49.6426	43.8284	37.2044	26.4728	18.3195	15.192	16.5068	20.2131	26.7152	27.2273	28.9735	25.5023	24.3735	22.3965	23.1644	22.7903	23.4439	22.4817	22.7667	23.1499	22.5643	24.1294	26.5339	26.3184	28.6831	29.8115	29.4963	33.3588	31.043	31.4029	33.4565	32.6686	30.456	29.893	29.7917	27.8824	30.7072	30.6699	32.0368	38.6339	49.208
	705.986	27.1395	30.6147	36.3227	43.1504	46.1075	48.6653	49.3491	49.4692	43.9439	37.9841	29.7119	20.4059	17.5587	17.552	22.188	24.5924	30.0919	31.2794	26.1536	22.4806	21.1465	20.6692	23.1538	24.0645	24.6459	23.5415	22.828	24.1544	25.1394	27.9882	28.5973	30.6087	28.0905	31.571	32.95	30.1476	33.5995	33.299	32.8572	31.0735	29.5603	30.2418	29.4243	29.2624	33.4821	33.359	39.9722	51.7251
	706.426	24.0448	30.0849	36.3086	40.871	44.034	46.296	49.8608	48.4118	44.5302	33.673	28.7351	17.9918	15.6129	16.5528	19.6126	25.7665	27.5799	27.951	25.2067	22.2608	20.655	19.6415	20.9937	22.1983	25.0493	22.0635	21.8	21.5713	24.4278	24.728	27.0516	28.2517	28.9676	30.9994	30.4107	33.4073	33.1314	30.2724	30.5757	30.714	28.0704	28.9111	27.5092	28.8439	30.132	32.3447	38.5209	45.9343
	706.866	24.1027	30.9615	37.4928	39.5771	47.6194	48.5983	46.7082	50.2929	44.8309	35.0005	26.3243	18.5097	16.5041	17.5407	20.7885	24.1501	27.6462	28.479	26.4618	21.0392	21.3376	21.3969	23.5304	22.6898	23.4644	21.6042	23.6039	23.0597	22.7872	25.0774	26.3818	25.3083	28.6308	29.0023	31.6182	32.5744	31.8012	31.4691	32.313	29.8339	30.309	31.2639	27.3945	30.2808	31.1419	34.0655	38.7242	49.5779
	707.305	26.4852	30.6988	37.2409	43.8091	47.6798	47.7625	50.4413	50.1604	45.6634	37.5413	29.0317	21.9547	18.0446	19.082	20.7207	27.4484	31.2919	30.9145	27.1394	22.3427	21.8173	23.4045	24.0048	26.1395	24.7946	24.6241	25.7217	24.83	26.6059	25.7623	28.2548	30.3443	29.6557	30.3355	31.2324	31.7012	33.6454	34.2791	32.7047	29.0034	29.0431	31.0398	29.2398	30.8083	31.8071	34.6571	39.7703	48.4996
	707.745	26.7103	34.1473	37.6693	41.5511	47.5174	50.7931	49.5859	47.252	45.1165	39.5881	28.7674	19.1182	16.3477	19.3817	21.3965	26.3483	30.2969	32.0466	27.1604	23.1813	21.6529	22.1613	24.1123	24.5796	24.38	24.3864	25.0729	24.3947	24.3818	27.0169	27.6139	29.1479	30.3769	31.3969	31.9669	34.7	32.1801	34.7387	31.326	31.8936	31.8503	29.8318	31.3461	30.3426	33.919	34.7936	41.464	50.8212
	708.184	26.3338	29.5506	36.7159	42.5009	44.4847	48.9581	47.5585	47.9012	45.27	36.5589	27.2723	18.6659	15.702	16.6472	20.857	25.4457	28.5722	29.59	26.7334	22.662	22.315	22.7302	21.0244	24.8739	23.0205	24.5026	23.4306	24.3493	22.7073	24.5055	25.0679	29.2486	29.4825	31.1763	30.2998	30.3145	32.849	31.486	31.2773	31.5853	29.0147	31.5431	28.7547	27.9305	31.3489	32.7491	40.2948	49.7412
	708.624	23.9202	30.7185	33.9794	38.9835	45.9686	49.3518	48.2473	47.6969	46.3297	35.1828	26.2696	17.5565	14.6831	15.2494	21.6532	25.7754	27.8831	29.0906	25.2142	21.6065	20.9943	20.8758	23.2066	22.4556	22.194	21.545	21.7146	23.0277	23.6047	25.4993	27.2579	27.6942	29.0717	28.3725	30.2863	31.5964	30.9432	30.9377	30.8968	29.7277	30.3795	28.7784	26.901	28.3765	29.8383	33.6923	36.8127	48.8049
	709.063	26.6355	32.2901	37.9542	41.1539	47.1495	49.0363	45.535	48.2732	45.1425	39.3958	26.9875	20.6456	18.6245	17.4717	22.8274	25.914	28.9556	27.8417	26.9233	21.8274	21.0307	21.9983	22.2634	24.2589	24.6737	22.7862	23.432	24.2858	25.279	24.3759	28.3411	27.7423	30.0578	30.7032	32.1948	32.4176	31.8645	32.7325	31.5677	32.1371	30.1699	31.4812	30.3161	30.0978	29.6803	36.7288	41.5557	49.9225
	709.502	24.2877	31.0979	36.374	42.1857	47.4841	48.871	46.5671	46.5299	44.98	35.6558	26.3342	21.617	16.822	18.2487	19.8107	25.557	28.0449	28.7906	25.9243	22.2103	20.6814	21.7424	22.011	23.0405	23.7318	23.5771	23.8692	22.0939	25.2973	23.6632	26.2882	27.8269	28.6751	28.8336	31.7181	31.8275	34.6501	33.4531	32.2964	27.8781	30.1917	29.9996	27.8782	29.0369	31.1711	33.3337	42.4777	45.5943
	709.941	24.7172	33.8573	36.0986	40.8123	47.1174	45.6928	48.2008	47.2555	46.1842	36.2617	26.1609	19.0482	15.3038	15.6803	21.6273	24.6351	28.6245	29.2761	26.221	21.859	21.6081	22.4834	22.6537	21.5554	24.6221	23.2497	21.8679	21.8812	23.3682	26.5306	27.4187	28.9454	27.7002	30.3559	30.7401	33.3087	33.0954	33.3901	31.7016	31.309	29.075	26.3904	27.9895	28.9593	30.9835	32.9159	40.7232	50.9141
	710.38	25.6759	30.7529	37.1501	41.5656	45.068	47.4587	49.7624	46.5222	46.4369	37.9526	27.2526	19.551	16.5677	17.9973	20.6094	24.9481	28.7534	29.0332	25.0475	23.1735	20.5394	22.2389	23.13	23.7933	24.2155	22.4163	24.8424	23.435	24.723	25.1731	26.9333	26.3289	28.9659	28.3673	29.4898	32.6583	32.3455	32.2094	31.2104	30.9976	29.1987	29.4378	27.5678	28.798	29.8652	35.2792	40.7737	46.9496
	710.818	24.2642	31.0983	35.2836	41.3188	43.7203	48.8301	47.8229	45.2951	42.6804	37.4209	24.2993	19.3848	14.5758	15.5288	20.2561	23.5669	27.576	27.6738	25.0805	21.8228	20.3837	19.996	22.6219	23.0276	21.7089	23.3091	22.8514	23.1601	24.209	24.5468	26.5231	26.7523	26.2446	30.6299	30.4604	31.6242	31.2795	32.5141	30.1891	28.7587	29.2372	27.6121	27.5127	27.1571	26.8509	34.4398	38.2547	49.316
	711.257	23.7656	30.6129	36.6213	42.1543	44.6579	48.7656	47.0557	45.9238	43.8876	36.2845	25.5718	19.3032	15.2583	17.7466	21.0325	23.9618	26.2868	28.9065	24.2625	22.0233	19.4841	20.1018	20.0334	20.7402	22.2506	20.7346	22.2776	22.5654	23.9143	24.785	27.0632	26.448	27.5567	28.7533	29.6223	31.5706	31.7782	29.7392	29.5914	30.9737	29.2589	26.1221	26.344	28.5608	29.8213	32.4705	36.716	47.0464
	711.696	24.8072	29.5041	36.1291	39.8538	42.4594	47.371	48.1756	47.4276	43.2164	34.7439	26.1596	18.0608	15.3595	15.5455	21.0396	24.253	30.6939	27.6104	23.2477	21.662	20.7717	20.4725	22.7362	23.4958	23.4849	23.5936	22.5384	21.8078	22.9061	26.1137	26.6261	28.0132	28.33	29.8768	30.1345	32.3515	32.6609	30.2742	31.9056	30.1064	28.214	30.3083	26.8104	28.867	31.2017	33.4792	39.5277	48.4464
	712.134	25.6355	30.0144	36.6356	41.5669	45.8828	47.6759	47.3752	46.8348	43.4148	36.1045	26.161	21.2322	15.3603	17.9455	21.7072	24.8205	26.4843	27.7984	25.3879	21.9398	18.7596	20.0186	21.2995	23.3197	24.1873	22.6441	24.1435	23.0333	23.2982	24.648	26.4787	26.1341	28.2728	29.0266	31.7147	31.8141	33.2969	30.6258	30.312	32.1269	28.3913	28.1767	29.557	27.7811	31.6251	35.6983	37.8501	49.3719
	712.573	25.1039	28.3698	36.2107	38.6255	44.4481	43.6185	45.5418	44.1298	43.977	34.7254	23.9267	17.5711	14.3918	16.1127	19.7914	24.7116	27.8717	29.1806	25.0012	20.2686	18.7486	20.1888	23.8019	22.4199	23.8227	25.4813	21.6827	20.9549	23.5971	25.5866	25.1252	26.8317	28.7262	28.4857	28.9711	30.7176	29.4743	31.3075	30.7371	27.5463	29.4288	26.65	29.997	28.9505	29.3941	34.3478	37.1564	45.4231
	713.011	25.5037	31.7087	35.5868	40.2137	44.5252	47.5222	47.7235	49.2606	44.6391	35.9674	26.2284	17.3699	16.0145	16.8711	21.3977	25.17	26.8287	28.6061	24.1521	23.5728	21.6638	20.7235	22.2633	20.9024	22.5847	22.5326	23.6951	23.0841	23.9751	24.2542	26.0778	28.6313	28.0065	29.976	29.7443	31.1631	31.4385	29.8051	31.8719	30.8636	29.8524	27.1687	30.2554	29.824	30.0104	31.7827	38.5911	45.5145
	713.449	24.827	31.1567	37.3698	38.6769	46.4204	46.9044	51.0264	51.0402	44.1335	33.8974	24.4415	20.2865	14.6992	17.0945	21.3422	23.8945	27.4405	27.9124	24.7553	23.9856	18.4072	21.2173	20.326	23.7807	24.0298	23.6124	23.4856	21.3657	24.3326	25.0334	26.6473	27.6462	29.4702	28.917	31.3074	31.6835	31.5762	29.7729	31.7537	29.3398	27.3568	28.7313	27.7475	27.0102	31.5431	32.2855	38.1024	45.7144
	713.887	23.8366	32.2345	37.0343	40.8676	46.2037	48.0018	49.1083	47.5533	44.7066	34.1549	24.7772	19.2645	15.4002	16.4526	20.0454	25.2635	29.6493	30.1152	26.8524	20.7952	21.102	20.8005	22.9767	22.6691	23.4593	22.7896	21.7518	22.7095	22.3397	22.8733	26.2492	27.1772	30.1142	28.6421	30.5741	31.5105	29.8861	32.7232	30.6573	28.3381	29.6988	28.0716	29.0833	28.7453	30.8617	32.3453	38.2853	47.4183
	714.325	22.9547	30.5681	33.3643	39.3402	48.1262	48.9186	48.4105	48.4565	42.6394	36.1812	27.0632	18.4385	17.7495	17.2606	20.9509	25.0351	26.1418	28.5886	24.7628	21.1193	20.965	22.2181	21.5828	22.8085	22.1025	23.7086	22.1394	21.3759	22.2322	24.6195	26.5317	28.8666	27.7595	28.6398	29.6326	30.6517	31.7846	32.0924	28.4989	29.0184	30.383	28.9378	27.217	28.9085	33.6843	33.5311	41.1833	45.3213
	714.763	24.3619	33.304	35.9837	42.1694	45.4014	46.6983	48.9283	49.0697	42.0484	34.2131	24.1125	16.4497	15.954	17.8809	20.2328	25.7591	26.9571	28.9375	25.8511	20.9831	20.6454	21.1704	22.267	22.594	22.9486	21.7621	21.341	21.8113	21.9693	23.5689	24.9458	26.1911	28.0021	28.311	27.8231	30.258	30.4218	31.3744	31.1544	28.2023	27.7098	28.4684	25.2531	30.4698	30.6841	33.3863	39.4752	47.5187
	715.201	23.1598	29.4701	34.122	39.6146	40.8229	44.5558	49.1296	46.5663	41.2441	33.3035	26.3052	15.9985	15.599	17.7238	19.3133	23.3353	26.1622	29.1849	24.1207	20.0956	18.194	18.3668	20.952	20.224	22.8186	21.196	20.6178	19.9252	23.4345	23.3209	26.6482	25.3283	26.4576	29.6253	29.0386	29.2314	31.2841	29.6723	29.7869	28.8801	28.9197	28.0781	28.6294	26.9401	27.3423	30.7692	39.6689	49.595
	715.638	26.3341	31.4743	36.4244	41.9201	45.673	48.6053	48.7055	49.2533	42.3047	34.4392	23.8124	19.4249	17.9547	15.9105	20.5973	26.1417	26.5849	26.971	25.5718	21.8071	21.9253	21.5256	23.168	22.8578	22.9459	24.8142	21.6768	20.5778	22.2886	24.0279	24.7384	26.6168	28.3445	27.7545	28.58	32.318	30.9364	31.7572	30.6438	29.9051	28.8798	28.7547	27.6603	27.8852	28.2412	32.0542	35.321	47.8131
	716.076	21.3481	28.6346	31.9801	37.394	39.931	43.8778	48.0627	44.5009	42.6619	33.7017	22.9663	14.9782	13.5093	14.9614	18.9877	23.4077	24.6328	25.9702	22.0302	20.0647	17.4167	18.2396	19.7432	21.364	21.2038	22.2242	19.6563	19.9095	20.5787	20.5713	24.6979	25.1443	25.4686	26.8649	28.257	29.946	30.8194	28.5242	27.2772	28.3476	30.5222	26.0956	23.0673	25.9227	27.4272	30.6403	37.4113	43.2091
	716.513	22.2912	30.9024	33.719	40.2493	42.0725	43.9823	48.2687	43.2979	41.7714	35.2758	24.0427	16.3408	15.5512	15.5452	19.278	25.32	26.8134	27.0105	23.8204	19.8791	17.2324	18.3328	21.6551	20.7368	19.9629	19.7754	19.1446	20.9179	20.659	22.3549	23.9463	24.3579	27.0768	25.9377	28.4039	29.6358	30.8212	28.2601	29.0734	28.527	26.6973	27.267	28.1641	27.6258	27.3221	32.5501	37.7536	44.7299
	716.951	22.7111	27.5047	33.3122	38.6212	40.7505	44.5972	46.3406	46.6157	40.8808	32.1333	23.8486	17.12	14.094	15.1575	19.7611	22.1683	24.6356	25.5009	24.1042	21.5603	16.5848	17.9653	20.2005	19.8403	20.4964	21.1767	18.8038	20.2218	18.3646	22.6533	22.3662	26.0008	26.7808	26.868	28.6235	28.0776	29.6189	26.4899	27.4598	28.973	27.1438	26.6385	25.9421	25.5253	27.4304	32.103	36.2818	42.6301
	717.388	24.0992	29.1863	34.0664	38.5633	42.735	48.4284	43.7484	47.1719	40.5302	33.4489	23.9737	18.8925	15.9591	15.3693	18.7221	24.0112	27.4147	26.8539	22.5293	20.5571	20.4069	18.447	21.4989	21.1212	20.7863	22.2522	20.1944	20.943	22.4273	23.7202	25.1059	25.9647	27.1094	27.6293	28.5835	30.4522	29.0099	29.181	29.1084	26.6038	27.5312	27.57	26.4355	25.1536	30.4537	32.9263	36.8909	44.7836
	717.825	22.2415	27.5714	35.8513	40.8599	42.6875	44.9098	47.8791	43.7074	42.074	33.8857	26.9437	19.9892	15.7846	16.2656	18.6494	24.425	27.0698	26.0361	23.785	19.18	19.4113	19.1171	21.6176	22.2281	21.0797	22.2806	20.0489	20.1154	21.8212	22.4848	26.3458	24.9449	26.5474	27.7976	30.0766	29.2402	30.0125	30.8169	30.315	28.7759	26.5851	28.4171	25.2619	25.0855	27.6038	31.3932	36.0288	44.8408
	718.262	23.6374	28.2291	32.8227	36.3123	44.2793	45.8926	46.5159	43.6658	43.127	33.3398	23.5464	13.4744	14.3425	16.2876	19.0617	23.499	27.1065	26.0714	22.6831	20.8923	17.8566	18.5881	21.1902	21.267	22.088	21.0811	21.6203	20.376	21.2945	23.2608	23.0555	24.5173	24.9705	27.7021	26.617	30.5324	28.8446	26.6789	29.3652	26.1386	25.9958	28.9073	25.1102	24.7175	27.4269	31.323	36.6466	43.4947
	718.699	21.8821	29.2007	33.0742	37.6949	42.9078	43.0847	45.4575	46.9587	41.5917	33.8805	24.5619	17.5999	14.1672	14.6501	19.7668	23.724	25.1444	25.5383	23.8507	19.0453	17.6954	19.3551	20.1224	21.6578	20.246	21.0227	19.5028	21.1834	21.8814	22.9202	23.2392	25.2777	26.5609	26.9408	28.1149	30.4185	29.2079	28.2303	27.9632	26.622	25.8534	25.7817	24.9592	26.4627	27.7873	33.7364	38.1797	44.0254
	719.136	22.3243	29.9542	34.6481	39.2689	43.3589	47.0279	48.364	45.9928	42.6299	35.396	25.5689	16.9317	16.9191	16.6194	20.3676	25.1889	27.8379	25.1827	24.3473	20.1904	18.0852	21.1349	21.2403	22.8528	23.2115	21.4831	21.9294	21.2037	23.336	23.3905	22.7311	24.4431	26.8858	26.5661	28.8728	32.4094	31.0934	31.5556	29.0735	28.5254	25.2514	26.2592	25.9153	27.9988	30.3913	32.7523	35.8206	45.4778
	719.573	21.7974	26.2224	34.7502	37.7302	38.8479	47.1296	46.5226	45.9919	39.2347	33.5168	23.7982	15.4633	15.0607	15.3482	18.9124	20.8621	24.9774	24.8971	22.4521	19.251	17.1527	19.1878	20.1413	22.4911	21.7827	21.7468	21.241	19.2544	20.9462	21.5218	23.3368	24.7729	26.0469	27.233	26.6793	29.2699	27.3778	27.4546	26.9962	25.8422	26.594	22.999	25.8215	26.1854	26.5247	29.3636	36.1621	42.6566
	720.01	24.5354	30.1611	34.7505	37.2178	43.0508	47.5407	47.1364	47.8117	42.9288	34.4068	26.4536	17.6166	16.2343	17.9878	20.4643	23.4581	28.9816	28.6034	23.968	20.9414	19.6698	21.2273	21.7893	24.8397	24.5503	21.1306	21.5852	22.1389	22.6189	24.2122	25.0039	25.1695	25.0891	26.6992	28.2145	31.3104	28.9124	30.7529	28.0799	28.7038	28.6536	28.0698	26.1946	26.0849	28.2431	33.0907	37.075	45.7122
	720.446	22.0355	28.3307	34.9996	37.8801	42.5912	42.151	44.9428	48.1748	39.0838	29.9949	22.1541	17.2465	12.7294	15.7589	17.3823	22.0433	26.1541	26.736	22.8596	17.8647	18.2942	19.3046	18.8832	20.3487	21.8993	19.482	20.5788	19.4346	19.3776	21.3991	25.3385	25.1347	25.1802	25.3958	27.0055	29.4637	28.1398	29.2739	27.934	25.6059	26.7169	27.9234	26.4138	27.0249	26.2353	29.9657	35.7505	44.4748
	720.883	24.8075	27.4307	34.94	40.1883	42.0275	45.909	47.1511	48.3359	43.4359	35.0871	23.1675	17.366	16.1767	16.2685	18.3762	24.2874	26.6644	26.7692	21.9382	20.4287	20.1859	21.5588	21.9353	20.3739	22.2845	20.2123	22.4147	20.631	22.0364	22.7741	23.1671	24.4374	25.3315	26.5649	28.5045	29.0282	29.2272	28.506	29.5074	30.2095	29.5328	26.8688	27.0073	28.169	29.1746	31.8144	37.6246	43.1164
	721.319	22.8427	28.1044	32.318	36.5536	40.147	47.2288	43.539	46.4939	40.6062	31.2776	22.7152	16.5126	15.0271	13.1559	18.0195	20.7586	23.5527	23.3816	22.6436	19.145	16.4773	18.7116	20.0438	18.9591	21.1589	20.6906	18.8276	19.4936	20.3962	20.9387	22.9043	25.5427	24.8959	25.6741	27.0875	28.371	27.0897	29.1838	29.379	25.4143	24.37	25.0073	25.7451	26.3989	26.5307	29.0359	37.2338	43.6658
	721.755	24.1598	28.369	31.8651	39.2057	42.29	45.3597	51.4455	46.6882	43.0982	32.5338	23.6511	17.9243	12.7935	16.1334	19.0314	23.2185	26.2858	26.775	23.7373	18.3326	20.5439	21.2674	19.0704	22.6326	22.6384	19.8459	19.2978	19.2187	22.7611	22.4844	24.1699	23.5993	24.7045	26.1282	27.1415	29.1382	29.0129	29.6007	28.8015	27.1746	27.0316	26.6061	27.4849	24.1206	27.9884	29.8893	36.5045	45.4083
	722.191	23.349	28.2051	32.7446	39.0612	43.9066	43.7758	48.3323	46.6603	38.8398	32.7846	22.4001	17.3608	15.5737	16.1589	18.4751	22.8677	25.2705	25.1893	23.0111	17.9831	18.6973	18.6852	20.7615	22.8505	20.9647	21.3859	20.4551	21.0562	20.1482	22.4447	25.2009	25.6342	26.011	27.1115	27.9212	28.3935	29.3031	26.8625	27.6642	26.9473	25.5403	26.3745	26.3071	28.2191	28.5739	30.8473	35.7575	44.2959
	722.628	21.5677	26.9803	31.431	37.6546	40.644	44.0297	46.3206	43.7525	38.1761	32.8196	24.21	18.0706	15.4917	16.1762	18.5926	22.6981	24.5279	25.312	23.3224	18.7603	18.7172	20.3886	20.3218	21.6902	20.0864	19.8985	20.3902	18.7978	20.0893	23.5997	23.8518	23.462	26.7637	23.7731	25.3697	27.8696	27.2972	28.7799	25.9628	27.5173	24.8448	26.494	23.7016	27.1314	26.7625	28.3733	35.3352	46.003
	723.063	21.1676	28.2684	29.3909	40.7023	40.6918	42.5256	45.4455	44.3144	41.1455	32.259	22.8477	16.6089	14.6208	14.8127	19.5942	21.9479	24.6531	23.3259	23.3498	18.5926	17.5151	19.1953	18.7735	21.7157	19.2983	19.9219	19.3717	19.6073	19.5497	21.8912	23.4206	22.2884	23.9523	28.3859	26.6548	28.2194	28.1451	27.8232	26.5406	25.7431	25.5975	26.4337	25.8953	27.265	27.9872	29.4334	34.3397	43.4456
	723.499	22.698	29.2637	31.109	38.1824	43.0478	46.7593	46.9767	44.9064	38.6946	33.9185	24.2825	16.8372	16.2309	16.3236	18.2557	22.377	26.0485	29.1383	22.6253	19.5767	19.811	18.5735	22.0503	20.1098	22.4955	20.9382	20.8864	20.3529	20.4719	23.8216	24.7667	24.8024	25.6925	26.7488	27.8128	27.8737	29.0135	29.2269	26.9543	28.5952	26.7315	25.5654	25.848	26.4993	28.5814	31.3155	35.9029	46.2597
	723.935	23.9135	28.266	31.7908	37.8359	42.6063	44.1376	45.6107	44.578	40.3842	33.0779	23.9277	16.4708	15.4671	14.7674	18.4855	20.8581	22.5197	26.301	22.9545	21.5163	18.7129	19.359	20.234	20.2378	21.3597	20.5299	20.4012	21.8124	20.9127	22.9557	23.8898	23.5079	25.2535	26.662	27.3445	29.1176	27.5105	28.557	28.3762	26.29	26.78	25.6118	24.6663	26.6494	28.0889	30.2274	35.2741	43.8418
	724.371	21.2731	27.8832	30.5811	36.4296	40.9987	44.1969	43.3884	44.5353	41.2493	30.5127	22.4624	16.791	12.6087	14.2911	16.6396	21.8621	23.0339	24.8893	19.5231	18.9713	15.8043	17.4089	18.8671	21.2737	21.6603	19.6637	19.9921	18.5971	20.4557	20.3313	23.0758	23.9419	25.1659	26.3591	25.8972	28.8381	27.2196	27.057	27.2228	25.7807	24.0889	25.7381	25.2673	24.2314	26.6004	26.5992	32.0789	41.6341
	724.806	18.9452	26.8648	31.5602	34.9123	40.9462	42.2696	43.0274	43.975	37.9525	32.4606	19.6919	17.2101	14.2151	16.0977	15.9705	21.6942	26.0669	22.0229	21.0884	16.8952	17.8141	17.902	18.3325	19.097	18.8745	21.4784	18.7935	17.5905	20.9672	20.8887	21.4875	23.3678	24.8324	25.9174	26.97	28.3161	28.0748	27.9972	27.0736	25.2678	25.3025	24.8502	24.4463	25.2857	26.1973	26.6327	33.3948	39.0588
	725.242	23.5619	28.9894	33.2524	38.896	39.9285	41.9819	42.9495	44.4129	40.0063	30.6703	24.2047	17.6187	14.92	17.6983	19.7286	21.5118	26.1797	25.5157	22.3538	19.4842	20.3848	17.2529	19.3679	19.6598	21.1559	18.6259	21.6913	20.3761	21.466	21.0533	22.5024	24.5242	25.8219	26.2725	26.3173	30.0891	28.5846	28.8301	29.6612	26.5564	25.6821	26.2467	25.8833	26.94	27.1962	30.6691	35.3875	43.9827
	725.677	24.0995	29.7298	32.1048	33.9978	40.8702	44.9098	48.2572	45.3419	41.2282	30.874	23.2064	17.5206	15.0207	16.1088	18.1519	23.3716	23.6606	26.0977	23.0302	20.9187	19.9124	17.5372	20.9526	22.1421	20.5221	22.8365	20.0311	19.5056	21.0627	21.2071	23.5062	23.2495	25.3977	26.9536	27.509	28.0163	30.0657	29.8298	28.8372	26.0129	26.9594	25.7884	24.3684	24.5861	25.56	29.4081	38.1752	44.345
	726.112	22.1835	29.0075	32.3315	37.0421	39.3275	42.7396	44.9534	43.7205	37.4912	31.7962	23.4191	17.4305	13.4364	14.0282	17.4708	21.6231	24.1586	24.0809	21.8857	19.7831	19.354	18.773	19.5663	19.3963	20.8966	20.6984	20.4795	19.9128	18.3993	21.0665	23.9816	24.0016	24.3755	24.3869	26.5569	29.5488	26.0546	27.8502	28.2096	26.3	24.3312	25.9866	25.3302	24.5994	28.4154	30.4584	35.5256	42.4555
	726.547	21.3657	29.5897	32.1818	38.5744	41.8042	43.9705	45.0367	42.5648	37.1536	30.6455	24.8663	18.3609	13.4613	14.8516	17.5032	22.5454	24.7866	24.9976	23.4717	20.1071	18.8196	17.2957	19.7893	22.8398	19.9341	20.1084	20.0791	18.9165	20.2199	21.6389	23.3307	25.2585	24.1154	26.1335	26.6061	28.3235	28.5732	28.538	28.3539	26.6223	25.0154	26.4964	24.4268	25.9799	28.2491	28.7876	34.1958	44.6909
	726.982	22.0506	28.9033	33.5016	37.4937	38.3216	46.0447	43.449	42.7468	37.8342	31.8132	23.6064	16.2955	14.0856	14.5795	17.3374	21.5068	26.1958	26.1116	21.6765	18.7054	18.5687	18.8426	20.387	20.2064	19.6062	20.7751	20.7312	18.9515	21.559	20.8393	23.0643	24.2931	23.9154	25.9773	25.4607	29.4981	29.5335	25.7682	27.2074	25.1187	25.0617	24.6031	25.0433	24.9992	26.1075	30.5713	33.5599	40.6923
	727.417	21.1065	27.4522	30.806	35.4393	40.776	44.2069	44.3348	40.9347	38.796	30.2315	23.0298	16.1138	12.8015	14.896	18.2497	22.2195	24.2757	23.4202	22.0887	16.7099	17.7318	18.2953	18.8186	18.4743	19.5372	18.2777	17.5008	18.415	20.4432	20.2516	22.3157	23.9829	23.4527	26.2798	25.4149	26.0809	28.4934	27.1648	26.6843	26.336	24.6323	25.3718	24.5951	23.7917	26.1371	29.7976	32.1981	43.142
	727.852	20.6986	26.952	30.9452	37.1578	39.9815	42.6789	46.1633	40.0485	38.5322	30.3661	22.3505	16.7328	13.2161	15.613	18.0713	22.3424	22.448	23.3488	20.8522	19.1319	15.8426	18.0308	19.4017	17.9398	17.548	19.1091	17.7842	18.4353	20.3027	21.7275	22.4179	22.4538	23.3559	26.4455	24.8442	27.0737	25.631	27.7423	27.823	26.4566	25.6679	24.5655	22.9998	25.6739	26.056	28.7899	36.0876	45.1145
	728.287	20.8375	29.4365	29.0941	37.3185	36.9936	44.4271	42.6679	42.4921	38.5899	29.4992	22.8881	16.5571	12.5339	14.0326	19.5899	22.4744	22.1884	23.4811	22.5346	19.0642	16.9177	17.7726	16.8963	19.4484	20.1372	19.1376	18.1635	17.6637	17.2301	21.6834	21.9076	23.842	22.163	23.816	26.0805	27.5165	25.4209	27.0527	25.18	25.9461	24.9718	23.2097	23.8944	23.8535	24.5535	30.6857	33.3345	41.3264
	728.722	20.6565	27.3574	31.4664	34.8546	40.0039	41.9715	43.6854	43.2909	38.0401	30.5646	23.8359	16.2836	15.3676	14.6588	15.9376	23.3024	23.7926	25.5705	21.5999	18.4214	16.3719	19.6116	19.7458	19.2959	19.2544	20.0743	20.4024	19.6951	20.8584	21.6434	21.7891	24.1539	23.369	24.1306	27.1007	25.9513	25.547	27.0985	26.9845	24.5207	25.382	23.807	24.4136	25.9627	25.5877	26.91	34.797	41.0344
	729.156	20.3615	27.1837	32.5694	34.5886	37.9533	44.9892	43.8537	42.1059	37.2736	29.7953	23.2635	15.6025	14.0822	13.6746	17.0579	20.073	21.7679	23.6527	23.0927	18.1582	14.6698	16.3031	17.7027	19.2309	16.344	19.0167	17.7784	18.4408	19.496	21.2135	21.8206	23.7811	23.7108	26.2251	25.2603	25.9888	26.6637	26.771	26.9307	25.3839	24.4056	23.2826	22.7231	24.55	24.4098	29.2721	29.9194	39.4017
	729.591	18.7557	25.397	30.1675	34.0956	37.1472	40.7002	44.2136	40.275	36.2833	28.502	23.2869	14.1068	14.4991	13.487	18.2733	19.6973	22.2805	25.144	21.1652	17.3064	16.5081	18.0373	16.8722	19.3432	18.1987	17.4948	18.1504	17.8975	18.6956	20.7733	19.8923	22.6488	24.2894	22.9529	23.5549	26.9844	26.0254	26.7979	24.5409	25.9618	24.338	22.6535	22.2661	25.1969	23.2182	25.3481	34.0602	39.6833
	730.025	21.8123	25.4215	29.6668	34.6567	36.7604	42.4324	44.2562	39.3762	39.8162	32.2993	22.0932	14.7255	11.2879	14.4067	16.5918	20.8061	21.8107	25.0703	19.5258	18.194	17.4847	16.2396	18.8697	18.8033	18.9522	19.5078	17.2816	18.2361	18.057	20.5622	21.317	21.9217	22.5233	23.8692	24.6321	25.4739	25.9672	25.8132	24.4715	24.6967	24.0846	23.9817	22.3836	24.5984	26.3392	22.3465	30.9188	40.2059
	730.459	22.3607	29.9153	28.7207	37.3079	40.151	41.9142	46.9026	41.8871	36.2247	32.3077	21.592	16.9488	14.6176	17.2321	19.6953	22.0998	25.3542	24.587	22.1676	18.8763	18.2579	17.0083	20.1015	19.553	18.589	20.5112	20.566	18.6426	20.1141	21.0297	23.6656	23.5617	23.2081	23.7377	25.7687	27.6645	29.6369	26.9225	26.2461	25.5326	23.8139	24.8279	24.3112	24.7086	26.0139	29.3373	33.5138	40.9431
	730.893	21.6064	27.2514	31.3783	35.5204	40.0557	38.8548	43.6465	39.605	36.6458	29.9714	21.2934	16.6505	12.8063	15.019	17.9004	22.0064	21.2322	23.5156	22.1733	17.6225	15.4752	18.2552	17.6523	18.1611	18.962	19.9718	18.6206	18.4866	19.216	20.0335	20.703	21.933	23.5845	23.5374	25.6246	26.7007	27.0632	26.1942	25.6013	24.3406	24.5587	24.4609	23.4525	24.9226	24.9134	29.2284	33.052	42.5288
	731.327	18.7212	27.5331	31.5623	35.5024	39.7312	42.0289	42.3807	41.5838	35.911	30.9654	20.3297	14.365	11.9282	14.8541	17.8445	20.3715	24.4381	24.3596	19.8781	18.2485	16.4771	17.3422	18.737	17.3658	20.4854	18.6562	17.5112	19.4188	18.7696	20.8555	21.6941	21.9191	23.6429	23.3197	25.6881	24.4146	26.045	25.9827	26.3179	25.2328	23.2312	23.492	24.6668	25.2967	27.9721	26.4992	32.7801	39.2331
	731.761	24.2405	29.3406	31.9828	37.1041	40.9208	40.353	42.834	43.1839	37.682	30.9617	23.7596	17.6583	14.1973	14.0905	19.0077	23.7263	22.9344	25.1271	22.0045	18.5015	16.9164	17.1092	18.0373	21.4487	18.8845	18.4418	17.2104	19.3191	18.4992	20.7671	23.4918	23.2221	23.9047	24.0171	25.5427	28.6425	26.7143	25.8807	27.9935	23.6443	24.9766	23.6608	24.5522	27.0483	25.2775	29.043	33.4762	41.4298
	732.195	21.785	23.9208	31.4239	33.6822	35.3784	41.8446	41.1372	38.3561	37.779	29.9107	22.594	15.9741	12.8105	13.7203	15.1243	19.5896	23.8855	23.8087	19.402	18.1586	17.4445	15.6114	18.9404	17.8417	18.4691	18.2147	18.6851	16.7755	17.5532	20.6652	20.244	21.7709	22.9702	25.2586	26.1404	26.5951	27.4548	27.3374	26.7515	24.8207	23.6446	24.0041	23.7432	23.4534	25.1193	28.1785	34.2739	38.971
	732.629	20.3991	24.6122	31.3742	34.7048	39.0728	44.2738	43.4488	41.1634	35.9765	30.7892	23.045	15.0859	14.0562	13.7453	18.6874	22.8296	25.8157	24.3471	23.4828	18.3874	17.4764	15.833	18.5936	19.8499	19.3397	18.7065	19.7045	18.5923	18.083	20.5473	21.149	22.6364	22.0768	25.0962	24.4372	26.8072	24.8975	29.2442	25.672	26.0768	24.6204	25.7455	24.3692	26.0138	25.1653	27.0538	35.6435	45.2841
	733.062	19.6619	24.218	30.7795	34.7587	36.7812	42.8431	41.2765	40.173	37.1779	30.3214	21.5421	17.4575	13.3639	14.4805	17.9071	19.9568	22.2757	23.6911	18.7759	18.8078	16.1421	17.0179	18.336	17.9963	18.5316	17.358	18.4793	18.8652	17.8619	19.9556	21.1029	23.085	21.6738	23.3945	22.569	25.7847	25.4416	26.1282	25.9944	22.3863	24.8455	23.5187	22.4622	24.1631	25.2044	26.5068	32.962	38.49
	733.496	22.9559	26.2707	30.885	35.2915	40.3074	41.127	43.4072	42.3848	35.822	29.5978	20.5151	15.0064	13.7712	15.7033	19.727	20.5573	23.6667	23.4915	20.2571	18.317	16.3357	18.0805	19.9584	18.749	20.0205	18.6427	17.4915	20.1651	19.4393	20.8119	21.4968	21.1543	24.2958	25.273	25.3887	26.5199	25.8614	24.5461	25.8988	26.5822	24.2837	24.5563	22.5582	24.3719	28.7873	29.2147	33.3171	41.0619
	733.929	21.9661	24.972	29.7037	33.8993	42.4433	42.4098	43.4047	40.2739	38.8397	29.3898	23.7962	17.8638	13.7704	11.8278	17.7027	22.2609	21.9749	23.391	20.3547	18.1201	17.9877	16.726	16.4241	20.7264	19.5538	20.7537	17.5802	18.4565	20.0197	20.499	21.0214	22.0489	21.4216	23.5311	23.8625	27.9098	27.1234	26.0323	23.543	23.5962	25.4964	21.0605	23.0431	24.1604	25.8735	28.0351	31.8874	41.7949
	734.363	19.9125	25.88	30.72	35.2413	36.3031	39.2624	39.2043	38.0178	34.0024	28.9225	20.0345	13.8037	12.976	13.1753	17.935	19.787	21.912	21.9409	18.9041	16.5806	15.5829	15.6886	16.3559	18.1187	17.2547	18.4888	17.8791	16.4513	17.4736	18.7375	20.6608	20.9814	20.7066	23.3612	23.5969	25.7429	24.975	24.2132	22.356	25.3172	21.9841	21.4741	21.3285	22.8329	21.5412	27.7279	31.8215	38.1816
	734.796	18.5194	25.4978	28.5213	35.2045	36.2685	41.9208	41.8517	38.9405	34.6975	29.2909	22.3394	13.1141	13.4115	14.8391	14.925	20.3298	23.6525	22.5817	20.132	17.007	14.2479	15.526	17.9221	17.7767	18.7845	17.7885	18.0049	18.0347	18.5925	18.9315	20.6228	20.7468	23.0674	25.7138	25.0215	25.548	25.7858	25.3814	24.8583	24.9934	23.2467	23.2233	20.493	22.984	25.0693	25.1825	31.7658	38.8732
	735.229	20.8674	25.8644	28.1355	36.4431	38.2607	41.3415	42.3471	39.6383	35.4855	29.1301	23.6123	16.0083	12.2024	13.2227	15.8639	21.1686	22.5906	23.8133	20.2634	20.9726	18.5712	16.4254	19.1025	19.7939	19.4697	18.2783	18.7549	19.6164	19.1231	20.372	22.3239	22.0266	23.4808	23.4452	24.4482	25.0949	26.6737	25.6087	25.0872	23.4393	25.2553	21.7412	24.7284	25.1326	24.5462	29.6039	31.2183	42.5081
	735.662	21.3352	25.0256	28.6018	34.9809	38.738	41.6078	39.7155	39.1564	36.1579	28.0241	18.6859	15.5142	11.9093	12.8284	14.6616	21.4973	22.0178	22.9447	19.8904	14.689	16.441	15.959	17.1076	16.5941	18.3689	16.7295	17.2432	16.6944	16.3875	19.6909	20.2832	22.123	22.5038	22.4229	26.1663	25.0434	24.0781	24.2365	23.6014	22.811	22.8423	23.669	21.9208	24.8462	23.2235	27.1504	34.011	37.6258
	736.095	20.5755	25.3695	30.3495	33.8202	37.2572	40.342	40.9244	40.4576	35.0291	27.0048	22.2112	16.7586	13.8695	16.0209	17.6264	19.9972	23.1346	23.2599	19.506	17.264	17.1379	17.528	18.8506	19.3573	19.6945	18.0359	17.1647	18.835	17.9884	19.1549	18.944	22.1382	22.5822	21.2463	23.7272	25.5552	24.9431	24.1595	23.0485	25.269	21.5411	23.6853	25.3634	24.7575	25.3829	27.881	32.3566	38.3923
	736.528	19.2246	24.7948	31.1755	34.2092	37.2117	38.3536	40.5526	38.2871	34.5673	27.4905	20.9459	14.7871	13.75	12.6164	17.9102	21.2841	22.8063	20.9383	20.675	16.5532	16.4323	17.6039	17.7709	17.8174	17.7034	15.7044	17.4145	16.6037	16.713	19.0532	19.3979	21.8339	21.1096	23.1113	23.4681	24.7007	25.9295	25.2524	23.9677	21.3915	23.8636	22.8013	23.7675	22.5082	24.3379	26.5435	29.6839	39.9484
	736.961	20.084	22.8094	29.8445	32.9856	36.307	40.136	39.003	37.287	37.873	28.3895	20.0959	14.8716	12.6059	14.3426	17.99	18.9409	20.6805	22.8048	20.0541	17.0251	15.6307	16.9996	16.7898	17.7956	18.5238	17.4383	17.0327	18.3806	18.1949	19.4998	21.3593	21.6688	21.3349	22.8732	23.2863	25.6573	26.0671	23.5401	24.5062	24.8326	24.3036	22.2991	23.8361	23.4306	22.9577	26.8661	30.8431	38.7913
	737.393	19.1188	23.0605	26.9751	32.6036	35.2846	39.8717	38.953	34.7957	32.6899	26.9785	19.919	12.0175	11.0848	11.7988	15.777	16.9508	20.7108	21.9408	19.5865	16.9515	14.1861	15.6626	14.9889	16.8738	17.4267	16.9095	17.148	14.9715	16.4664	17.4109	18.4485	21.7006	20.9263	21.3657	22.2465	25.695	24.6645	22.6392	23.4999	21.3029	21.896	22.5219	20.6427	20.9283	23.1041	25.7203	30.5293	37.245
	737.826	20.3698	25.8247	29.1836	33.4147	38.4709	42.2079	36.7632	41.551	36.3152	29.6239	21.918	16.0511	12.9547	14.4914	17.8437	21.9328	24.5554	21.9789	21.8116	17.4746	17.3469	16.177	15.9774	18.0426	18.7709	17.957	17.5394	18.0298	19.2581	20.1123	20.6313	21.2521	22.2846	23.4378	25.5126	25.5746	25.3866	25.0213	23.9203	21.998	23.9109	22.085	22.0506	23.294	24.9506	26.5961	28.6634	40.7688
	738.258	18.8528	27.0705	30.6422	36.1726	36.487	40.5514	38.5504	37.7913	33.3296	29.8839	21.542	16.0792	12.1534	13.899	16.8535	20.0474	22.6906	22.5176	19.7545	16.9117	15.9046	16.5958	18.1265	19.3108	17.8636	19.1938	17.6606	17.4866	17.8658	19.7539	21.6248	22.4024	21.5038	22.2837	25.0184	24.9582	25.6861	24.8773	22.9162	24.1082	22.821	22.9818	23.169	25.456	26.6906	26.5236	33.9996	39.85
	738.69	19.2191	23.5095	31.0213	34.3971	34.7126	40.0808	40.1281	36.7911	34.2306	26.8071	20.7497	13.939	13.0001	13.614	15.1435	18.2568	20.8194	22.1561	19.7891	15.3562	16.7192	14.7668	16.0334	17.9152	17.8949	17.9271	15.5142	16.8594	17.477	20.3404	18.785	21.2569	20.5939	21.9003	23.6742	23.6773	24.4531	24.6388	23.5279	21.9807	21.2551	23.1176	23.2096	21.3568	25.1513	25.7361	31.0504	37.3164
	739.123	19.4634	25.6162	29.102	33.6782	35.8347	37.9575	40.0658	39.502	33.2151	27.673	19.6308	15.4021	12.3952	13.2164	16.2876	19.0899	21.7494	22.9843	19.4114	15.8696	15.6552	16.2522	17.212	19.1758	16.5952	17.6685	16.3493	18.4429	19.7681	18.5482	21.1272	19.1181	21.566	22.6302	22.6975	26.025	23.2867	22.5014	24.7944	21.3446	21.2793	21.4225	23.5314	22.6576	23.1383	28.1511	30.6038	36.6141
	739.555	22.0126	25.4964	29.9586	34.2058	38.3093	37.9421	39.8337	36.2845	35.4151	28.4968	22.8414	16.5325	12.2869	14.4496	17.8169	20.3002	22.6464	22.1723	19.9036	16.9538	17.322	17.9093	19.1382	18.5005	19.416	19.1486	18.7033	17.1186	17.658	18.8563	20.3187	21.5514	22.8216	23.1143	25.4664	26.0973	24.3005	25.4097	23.4498	25.1122	24.4849	24.7597	22.0456	22.6484	24.3761	28.1397	31.3141	38.2122
	739.987	21.448	23.6266	29.838	36.2478	37.1039	40.9609	38.6306	37.6566	34.7686	27.4419	20.0301	15.5962	12.0755	12.174	16.9909	21.8139	23.1403	20.8596	17.6961	18.0371	15.7409	16.4347	15.7488	17.4445	16.7702	18.8621	16.1545	16.5358	18.2392	19.0852	19.7508	21.1244	20.8534	21.9075	22.3705	24.5132	23.694	25.0231	23.8214	21.7048	22.8685	21.5007	23.2172	21.5764	23.0063	23.2416	30.0975	38.4447
	740.419	18.3436	24.2925	26.2678	33.556	41.6636	38.4837	36.7028	35.4303	30.7771	27.5571	18.3768	12.6059	12.9063	12.282	14.7449	19.488	22.6462	22.0718	20.0035	15.4664	16.3376	14.386	16.5283	17.1653	16.871	16.8246	16.4333	17.6122	17.826	18.6194	19.6786	20.1563	21.1777	23.0436	22.688	22.7831	24.0444	25.3153	22.3056	23.1294	21.1759	20.9356	21.5533	22.8608	22.1083	25.2777	30.9524	36.5989
	740.851	21.9103	25.7258	30.4052	33.2452	38.1084	39.0421	37.9061	38.3278	34.2697	28.4041	20.358	15.4022	12.3952	13.836	15.5706	19.4962	21.246	21.2781	19.7117	15.5721	14.966	15.2732	16.922	17.7449	16.9724	16.4596	16.2585	17.3726	19.0111	16.9697	20.4071	20.5834	20.0482	19.1758	22.852	24.2016	24.3957	25.0435	24.0315	24.178	22.2251	22.092	21.1685	23.0832	23.2518	26.7198	30.2425	36.2419
	741.282	19.4882	22.6894	27.2908	30.6852	35.3385	36.4856	39.0356	35.4903	35.4746	25.9308	20.0719	13.7657	12.5144	13.7502	15.693	19.9276	20.3656	21.8076	21.1394	16.9823	14.9851	16.9591	16.5562	16.8122	18.0325	18.1566	16.3701	15.3337	16.9296	18.6509	19.0708	20.8192	20.7069	22.4473	24.1951	22.5727	24.3413	24.9811	24.826	24.1142	21.117	21.5456	21.4912	23.1125	22.2593	24.8428	31.9699	37.5308
	741.714	18.1831	26.0224	28.1001	32.0414	36.4851	37.7449	36.5031	33.838	29.9303	25.4517	17.7103	11.4048	11.0855	13.7739	14.0761	17.8232	22.8245	21.2411	18.2653	15.2208	14.8133	13.8459	15.7118	17.0325	16.2666	16.7888	16.0339	15.5253	15.44	18.0497	18.1404	18.8955	19.0933	20.7182	22.2235	22.4452	23.3565	22.7577	22.2862	21.3138	20.4894	21.6786	20.9356	21.4452	22.8664	23.5694	27.4327	33.3627
	742.145	19.2277	23.3267	26.959	31.565	34.386	37.8248	34.9522	35.6266	32.8553	26.2403	19.105	13.7147	13.6007	14.6333	15.2384	20.6166	17.7112	20.2773	18.304	15.1533	13.954	13.7768	16.1338	16.5891	16.3958	17.759	17.6198	16.3857	16.0646	18.4845	19.5462	19.1459	19.2609	22.5335	21.9601	22.2428	22.5486	21.1025	22.0458	21.8336	21.5784	21.4361	17.8131	20.956	20.1787	24.8183	29.7917	37.0511
	742.577	16.929	23.8356	27.5844	32.3113	34.4856	37.9343	38.3192	36.4831	33.163	27.0531	21.4637	15.2132	13.6401	11.9695	14.5597	19.5503	22.33	21.2465	20.2734	14.8973	16.5749	16.284	16.6679	18.7528	16.0631	16.7793	16.9384	15.7692	16.2807	16.4694	18.7155	18.709	19.8904	20.5378	22.5685	22.8921	23.3878	25.1496	22.9748	20.4688	22.3082	20.4377	21.5369	23.5901	23.5528	24.2889	28.6634	36.2826
	743.008	19.0009	24.0141	28.7605	29.8854	36.3347	37.2748	38.6465	36.1551	34.643	27.13	19.7397	16.1969	12.9479	12.9429	13.9798	19.4006	22.2917	20.7996	18.7126	15.5412	15.3281	16.8251	16.8131	18.999	16.9666	16.7329	15.9765	17.3954	18.1127	17.8727	18.9305	19.538	21.6092	21.1664	22.0083	24.5491	23.7129	21.6997	21.112	21.9591	22.9452	21.5592	21.7972	24.4099	21.5559	24.4785	29.7193	35.5075
	743.439	18.3364	22.3664	28.0075	32.5306	35.3692	35.3209	35.1724	35.7431	32.849	24.5044	19.0152	12.1282	9.08943	12.7412	13.7803	17.0491	18.5358	18.3747	17.3061	16.0514	14.0419	14.9529	15.4531	16.6936	15.4501	17.0243	15.4341	17.3217	15.9106	17.643	19.5075	17.5022	18.9984	19.6093	21.8642	20.6225	22.6044	22.3782	20.2556	21.0159	21.1404	20.894	20.1163	21.088	22.4856	23.0443	29.3701	34.7739
	743.87	18.7968	23.4866	27.3636	33.3157	33.8548	36.2184	35.9569	36.5191	31.6933	28.5338	20.7075	12.4488	11.9169	12.0168	13.6842	17.264	19.8707	20.1116	17.4169	15.5584	13.95	14.1685	16.0487	14.6753	14.5998	15.9985	16.9133	14.4149	16.7706	15.8955	16.6027	18.6416	20.3529	19.5488	22.6576	22.8986	23.5665	22.6764	24.4166	20.454	20.3864	20.3248	20.6256	19.7002	23.9902	22.9362	26.7037	33.6626
	744.301	18.8954	24.6871	26.6846	34.2767	35.1437	36.8497	37.2409	35.6285	33.1628	27.2456	19.4319	13.5895	10.3412	13.5742	15.8496	16.7379	21.1798	20.9088	19.6301	15.5469	14.0393	15.6432	16.4281	18.7166	16.21	15.0464	17.3602	16.3194	15.142	18.7572	17.6425	18.4162	21.3613	22.6713	23.0313	22.9656	23.7216	23.6118	22.0842	20.5345	19.9888	21.0836	19.316	20.5463	23.399	26.4176	26.6841	34.3909
	744.732	18.4217	24.5447	30.8177	33.4669	36.8478	37.2403	35.3387	35.5825	31.5226	26.2612	20.3509	15.3467	10.5365	11.8882	15.5187	19.5878	19.8305	21.8955	18.2911	15.627	16.1095	13.4477	16.6999	15.8018	16.6653	17.3749	15.6866	17.9614	16.7367	18.0953	17.7814	19.1676	19.5453	21.7164	20.9743	23.1033	22.9157	23.6764	22.152	20.8895	20.5361	20.4768	18.4956	20.4123	23.1397	25.2992	29.8135	36.6029
	745.163	19.4135	23.0846	29.4726	34.1988	35.5007	35.5623	34.8681	34.2549	31.598	25.2871	20.2261	15.8531	11.6726	12.5015	13.333	17.6219	19.5062	20.4562	17.6673	15.2113	12.7159	13.2369	16.2932	16.0751	16.9343	15.8566	15.0296	16.1992	15.2773	17.0422	18.5714	19.008	19.7174	22.193	22.2	21.0736	21.7743	22.0382	19.0512	21.2501	19.7525	19.6847	20.5635	20.7142	21.9725	22.5062	29.4195	35.6902
	745.594	18.3948	22.5216	28.3633	33.1995	35.047	35.6546	36.7028	33.5924	32.6462	26.8546	17.4929	14.2818	11.9795	12.7038	16.1159	17.3062	20.5123	19.7378	18.8698	13.4036	13.4049	14.2179	15.1152	15.009	16.736	16.1303	15.4804	16.1914	15.6093	17.432	18.3203	19.4914	19.4529	19.8361	21.8779	22.1501	22.452	22.6923	21.0617	21.4304	20.4107	19.386	19.7593	22.4207	21.2757	23.6984	27.3397	37.6758
	746.024	19.7352	21.5219	27.2606	29.369	36.0195	35.2073	34.4061	33.583	31.8929	25.689	18.4305	15.0073	9.47676	11.9715	14.1491	17.4038	19.9989	20.2383	18.7636	13.5998	13.9968	13.9178	15.9883	15.101	15.7806	16.3133	17.1244	14.5267	16.2834	16.4722	16.1368	18.6418	19.2561	20.6835	21.3269	20.8905	22.5317	23.4453	20.6712	18.5678	20.0236	19.9591	20.3494	19.9478	21.1554	25.7362	27.575	35.1626
	746.455	19.1211	22.2524	26.2463	31.4306	33.8312	33.9995	32.7645	35.09	31.4579	24.8176	19.3275	13.6945	11.4907	11.0686	14.9178	17.6627	19.755	20.199	16.5952	13.441	14.4382	13.9606	15.2552	16.4982	16.7828	15.7052	15.2481	16.653	15.653	18.279	17.9669	18.9814	19.4433	19.9629	20.6899	21.3738	21.911	21.8988	21.6028	19.6756	21.6155	20.7942	18.5202	20.9774	22.0234	22.317	26.3195	33.8901
	746.885	18.3899	23.7643	26.5471	31.3073	34.484	34.5438	33.1936	31.5154	31.1265	24.47	17.701	12.5831	11.945	11.9405	15.3792	16.4808	18.3856	20.4646	17.8641	14.8909	14.2827	14.4007	15.9886	15.8713	16.5473	16.4137	16.6769	14.9502	15.6157	17.2141	16.9667	20.8091	19.1822	20.3817	21.0666	20.5986	22.1512	21.8705	21.2821	21.6521	20.9143	19.2087	19.7755	21.9049	20.4802	24.9265	27.6225	36.5121
	747.315	19.2242	21.7046	29.8105	34.2426	32.1423	34.7342	32.8314	32.7825	33.1284	27.4997	19.2205	13.1378	10.0823	12.2831	14.7899	17.2417	21.3972	20.0018	16.8881	13.8161	14.7162	12.5427	16.2223	15.2291	14.3806	14.8444	15.238	14.7337	15.7374	16.0502	17.4942	18.8709	18.455	19.8555	19.781	21.6576	21.5955	22.9742	20.0709	22.5665	20.0973	19.6422	20.5221	21.3068	20.643	21.831	25.8489	33.568
	747.746	19.0368	23.9796	26.3311	29.2374	34.1934	38.8934	34.879	32.8495	32.4441	26.7047	20.6355	14.2178	10.6291	12.8342	14.6114	17.1735	21.3383	19.6336	17.5343	15.7643	13.5425	13.2666	16.0584	15.6491	17.292	16.2959	13.881	15.6026	16.3695	17.5305	18.1007	18.554	21.0701	19.7524	20.6866	24.1507	21.9003	21.2945	20.6949	19.4372	21.1983	19.9747	20.7646	19.6163	21.4941	22.8478	28.4796	33.1308
	748.176	19.2807	21.2102	26.0224	29.8157	32.7887	33.9515	34.6899	33.5321	30.1075	22.682	19.0652	15.0738	9.26927	11.3716	14.8334	18.1208	20.7413	17.9112	16.5296	14.4635	13.2534	14.6761	13.016	16.2467	14.4229	12.9915	14.5418	15.1128	15.0974	17.3047	16.9744	18.7129	18.4447	18.9074	21.3349	21.5522	21.311	22.1776	21.3941	20.0325	19.9635	20.4801	19.0763	20.7185	19.7783	22.8682	26.1706	31.7682
	748.606	19.8326	22.5325	28.2155	29.9032	33.8668	33.9255	34.1131	33.2888	28.3654	25.5376	19.0506	14.3249	10.9462	14.8348	12.9432	18.3138	18.3656	19.6361	16.517	17.3834	14.1462	13.8668	16.3561	17.1092	16.2373	17.435	16.104	15.2691	16.0287	16.0047	17.0429	17.7032	18.624	19.8268	20.5319	20.6912	22.5115	20.8176	22.2523	19.9209	19.9482	19.9772	18.6605	21.7866	20.8034	22.9723	29.3426	33.7674
	749.035	19.5945	21.8505	25.2133	30.5475	33.9573	34.7893	34.0932	32.9432	31.4629	25.2037	17.9817	13.1586	11.2554	10.8305	12.727	18.1998	18.9702	19.1136	16.0997	15.9591	13.035	13.759	16.7404	15.3505	16.3239	16.0991	14.5222	13.9186	16.7047	17.7637	14.9141	17.764	19.386	20.3178	20.1269	21.1856	19.1106	21.5725	21.0739	20.6787	19.455	20.5499	18.8501	20.149	22.5238	24.0522	26.9942	35.6437
	749.465	18.3752	23.4452	26.6895	31.2544	32.9024	33.8443	36.1251	33.7532	29.8955	25.3468	16.6307	13.8102	11.6931	12.8469	14.6259	17.7083	19.203	19.7555	17.0415	16.8926	13.8572	14.7775	15.5813	14.7889	13.2704	15.8379	15.8401	14.8624	15.0989	15.8575	17.1393	16.9358	19.0916	19.1968	21.8095	20.5401	21.3131	21.8918	20.91	18.7823	21.0265	21.2625	18.6766	20.0697	22.7878	22.2623	31.3341	30.1258
	749.895	17.493	22.9201	26.839	29.53	31.9549	34.5579	33.8612	34.2382	31.1233	24.3169	17.8217	13.9358	10.9715	12.5492	12.9731	18.3562	20.0535	19.169	17.8837	15.7015	13.0728	14.3989	14.1225	15.8821	17.0453	15.6709	15.0281	15.4726	14.863	16.4447	17.3276	18.0293	19.5713	18.9366	19.9487	21.8395	20.7341	21.9235	19.4793	18.6166	21.5398	18.949	19.1059	20.5333	21.8941	21.198	24.6113	33.8455
	750.325	17.9049	23.0115	26.278	28.6485	31.3053	35.2518	34.6607	32.9516	30.0582	25.1635	19.7034	13.7794	10.3798	13.5521	15.0206	19.0542	21.166	19.7601	17.7498	15.5607	14.9422	14.0548	15.4678	15.7499	15.4697	15.9241	14.4361	15.281	14.3185	17.4006	18.2994	17.7434	19.1306	19.6628	22.324	20.8218	20.6419	21.3352	22.6861	19.5624	19.8802	20.1033	19.6869	19.3063	21.051	22.995	25.6979	33.4715
	750.754	16.8449	23.6858	25.2852	31.1288	31.3438	37.0968	33.4916	33.6596	31.7232	24.6385	17.6575	12.4609	12.1324	11.9149	12.8763	17.6808	17.5327	20.1651	16.4947	14.7156	13.3907	15.03	15.6416	16.2185	16.1267	15.3298	14.5989	14.5908	16.2072	17.0774	16.4907	18.6193	17.9843	19.3212	21.0788	19.6407	21.8834	21.5344	21.0263	20.1428	19.5857	20.2982	20.2885	20.7141	22.2037	25.4403	25.0763	32.7368
	751.183	16.7877	21.2772	26.6069	27.5411	32.2349	33.9726	32.7134	35.8722	29.9789	21.9161	16.6443	11.435	9.18389	10.7816	14.6149	15.0121	19.3626	21.0644	15.8272	13.9458	12.317	13.8669	15.5953	15.4851	14.4274	16.0553	15.0246	12.8533	14.1756	16.728	16.7955	18.2504	18.8306	17.4925	20.0337	20.1366	19.9302	20.5377	20.2111	20.993	16.2308	18.3905	17.508	18.9156	19.4656	22.3213	25.7852	32.0793
	751.613	17.391	22.1054	28.1121	31.2866	31.9512	33.1296	34.3324	34.383	31.6657	24.439	18.7151	13.4874	11.3382	12.403	13.3658	17.3499	18.4557	19.7476	17.8217	14.9956	13.4586	12.673	15.7209	14.8189	16.599	15.1186	14.767	14.0679	15.3312	17.3275	17.403	17.9911	18.6649	19.7842	20.8658	21.1994	21.1994	21.8386	19.6516	20.0493	19.0974	19.8069	19.2698	20.048	18.2053	22.2342	24.2052	34.0595
	752.042	17.0729	21.8004	26.2427	29.9892	32.901	33.5205	31.0273	32.113	30.9511	25.2366	16.5906	12.2226	11.9992	11.1379	14.8749	16.2193	18.6944	19.7794	17.124	14.9169	13.9909	14.4197	14.9439	13.8532	14.4742	14.6607	14.3197	14.7738	15.2686	17.1917	17.431	16.5004	17.711	21.571	19.2179	20.3739	20.7911	21.2879	19.98	20.2775	16.1854	19.3429	17.769	17.984	21.9992	22.1463	26.8686	34.5006
	752.471	18.3683	23.0827	26.0551	30.145	34.4104	31.9918	33.7644	32.0485	29.572	25.2731	17.8013	11.596	10.2999	11.6902	15.854	16.8756	18.9306	18.7655	19.0195	13.7022	12.3748	15.1524	15.0659	15.657	15.6704	15.0682	14.1517	14.0255	15.5528	16.6426	15.4612	17.104	18.0651	19.9912	20.8495	21.7808	23.8336	22.9811	20.207	21.6802	18.9594	19.4702	20.556	20.4408	20.6173	22.9217	26.9075	34.0348
	752.9	19.3204	22.205	26.7704	29.0621	32.6582	32.4892	32.5774	32.4279	31.8083	23.6802	19.2316	13.2256	11.4967	13.6404	14.3851	18.9068	19.0626	20.3586	16.549	15.9917	13.7241	13.5448	13.9812	15.0841	16.4777	15.9605	13.6997	14.9878	16.1878	16.995	17.3149	19.4512	18.2885	19.8	19.2734	21.726	22.5371	20.5659	21.3273	21.0238	21.8396	20.5926	18.8445	20.9129	20.2931	22.2103	28.5756	34.213
	753.329	16.5882	22.7214	24.6904	29.9307	32.9717	31.6716	32.5522	31.6241	27.3846	22.6546	16.6832	11.3205	11.2043	8.93851	13.2484	14.8271	18.2736	17.5868	16.9065	13.2415	14.1717	13.9896	13.4136	12.438	11.9981	15.9064	14.1154	13.4823	14.4765	14.6533	16.6936	17.6113	17.4141	17.4267	19.9694	19.8825	20.3734	19.8356	20.0916	16.943	18.0513	19.3511	19.2032	17.5297	17.5084	23.8873	25.3849	30.9391
	753.757	18.0352	22.5617	25.1066	28.0962	31.147	34.0375	33.8945	32.726	28.4611	23.5978	18.6901	11.3551	9.40151	13.5027	15.1108	16.4659	18.5402	18.4806	16.8534	12.7632	13.906	13.6227	13.9604	13.7735	15.29	15.3713	14.7287	14.2126	13.8167	15.111	16.4935	17.3001	19.1876	19.9876	19.5458	21.7641	19.1863	20.3887	22.248	20.453	19.2937	21.3113	19.2619	19.0299	22.1897	22.5875	26.723	32.0724
	754.186	18.4418	23.8961	25.5271	30.5708	32.2671	32.0954	32.5272	30.4755	28.7715	26.6306	19.5117	14.3196	10.8402	12.8948	15.5881	19.3947	19.4435	20.3291	16.5912	13.9481	12.8129	14.6928	15.4248	14.4174	15.8326	15.8098	15.4421	14.6027	16.5084	15.6553	16.5451	18.1598	17.9202	20.568	19.688	20.1796	19.1569	22.725	21.417	19.625	19.2549	20.0732	18.5989	18.4197	20.7117	24.4108	24.6571	33.8661
	754.615	16.3936	20.6308	26.6384	29.0733	28.7238	32.7699	31.1541	30.9111	27.1992	22.9785	16.8408	11.2097	9.02638	10.2187	15.5306	15.5017	19.4003	16.1678	15.802	13.7843	13.4763	13.2971	14.4566	14.263	15.0896	14.3922	15.205	13.783	14.5246	15.2072	16.767	19.0999	18.1112	19.6695	19.6702	20.7683	22.2721	21.1133	20.0805	19.6883	20.1136	18.9297	18.037	19.2631	19.1067	22.9826	24.7367	30.0552
	755.043	18.3227	21.5028	26.2608	29.6191	32.3554	32.1824	31.2489	31.4561	28.9522	21.2839	18.5373	12.5538	10.7991	11.5583	12.9815	15.1199	19.034	17.4889	16.167	12.8835	14.1411	12.407	14.6026	15.0116	14.3389	15.6144	15.7309	14.8683	14.1247	15.0868	15.6348	16.1369	17.3649	18.6126	19.1594	19.3435	19.8176	20.2827	19.1345	19.05	18.5768	19.1893	18.5077	18.8724	20.3626	21.5408	24.6847	29.6223
	755.471	18.7023	21.3027	25.7249	29.0898	32.4027	31.8854	32.3225	32.5183	29.8867	23.6343	18.4546	12.1349	10.378	12.3396	13.8672	16.5381	18.2099	19.1067	18.4129	16.2591	14.5783	12.7358	14.1127	16.6479	13.0635	15.834	13.5445	15.7608	13.7895	15.0253	17.4351	19.9978	18.2598	18.8635	17.9627	20.599	20.2075	20.0136	19.5659	17.28	17.9038	18.2059	17.077	18.3375	19.9126	23.4646	25.4853	30.7157
	755.9	19.083	21.2179	27.0276	28.9029	32.106	32.5063	33.6279	32.2266	28.3668	24.3324	15.8413	13.6853	12.253	11.3734	14.1044	17.7452	19.7295	17.9653	16.8502	13.9717	13.2439	13.1692	14.5429	13.5399	14.8801	15.7586	14.2377	13.8653	14.5223	16.0504	15.8501	16.9231	17.6836	19.7124	18.8066	21.7703	20.1466	21.3391	21.4125	18.3055	18.531	20.6635	17.4148	18.8149	20.3021	20.8458	26.033	31.8122
	756.328	14.5181	19.1693	24.4313	29.3057	29.9875	30.73	30.7155	29.4587	28.2	21.8323	16.8652	10.4217	9.42741	8.98548	11.4149	15.9489	17.7388	16.1906	15.6097	13.7892	11.1807	12.9878	12.0066	14.6808	14.2095	12.6322	12.724	14.0679	12.6768	13.6535	14.4381	17.6236	15.3028	17.3578	17.3696	19.0872	18.3766	18.7842	18.2169	20.3469	16.6612	18.5736	18.0767	19.3042	19.3798	21.5206	23.0164	28.9783
	756.756	17.152	20.7245	28.6421	29.139	32.01	33.219	31.5862	33.3834	30.9527	25.4338	16.9018	12.4233	9.22816	10.5424	13.6187	17.0635	18.2057	18.6809	15.218	14.7686	11.4144	14.6821	14.3981	13.7995	14.3407	12.7585	14.9735	15.5871	14.8515	15.3621	16.5973	16.7713	16.6813	18.7451	21.1843	20.7154	18.6887	20.9277	19.2707	18.9848	18.5079	19.2242	18.4301	18.4411	18.095	22.0748	25.5012	33.3974
	757.184	15.0541	20.0678	23.3782	27.1224	27.8077	31.3235	31.7673	31.405	28.6574	21.1464	18.2655	11.6781	8.91718	9.02381	12.2278	15.0429	17.0633	17.6502	15.5697	12.5795	11.4383	10.3302	11.7487	13.1166	13.7677	12.8843	12.5846	11.5831	13.1791	13.207	16.1203	17.7731	17.7947	17.6572	18.1842	18.2853	19.5459	18.764	20.5306	17.8166	18.7482	15.1873	16.6847	19.3866	18.3745	20.8496	20.8031	30.2924
	757.612	17.9345	22.6795	24.3523	27.2919	28.5565	29.7642	30.7924	30.3271	24.21	23.0841	17.1926	10.5973	9.81732	8.82117	10.9394	14.5306	17.3121	17.8996	14.4252	12.1808	12.6175	12.7554	12.0817	14.467	13.1908	12.4133	13.9676	13.1008	14.3731	15.1718	14.6994	16.3926	17.4923	17.09	18.1378	18.3216	19.5847	18.6001	20.8769	18.2553	16.0584	15.728	15.8766	18.4027	18.0476	18.4707	24.5758	30.6176
	758.039	16.6608	20.03	24.4002	27.9249	30.2345	29.9388	30.3908	29.2445	27.7553	21.7887	17.0041	11.2818	9.61559	12.374	11.7282	17.1668	18.1004	18.794	14.9889	13.5845	12.3263	12.8853	15.0026	14.3934	14.4275	12.4377	14.8697	12.0695	13.9513	14.1883	15.5846	15.305	17.6621	18.1043	18.4213	19.3332	20.5359	19.7448	21.2241	18.3923	17.2032	17.3963	16.3293	17.9836	17.355	21.8255	24.882	30.545
	758.467	15.4996	20.1847	23.8637	25.5392	29.2464	30.3434	30.3317	27.2389	25.7724	20.9337	16.2564	11.4137	6.64381	9.62983	12.1893	13.1713	15.9753	15.8164	15.2314	13.5035	12.666	10.8102	12.2318	11.4544	14.6565	13.4578	11.879	12.0037	13.0756	15.3147	14.8416	16.0815	16.2712	17.5334	17.4625	19.2804	18.5625	17.864	18.0946	18.7304	18.5533	18.2489	15.3043	15.5084	17.9953	20.2039	25.1867	29.9367
	758.895	17.2007	21.7507	25.5408	27.3312	33.1378	30.3999	31.6639	30.2708	28.425	20.7484	17.7368	12.7671	9.2077	10.424	14.3023	17.3399	17.3027	17.2472	15.6896	12.8894	11.632	10.9355	13.5007	13.9347	14.9876	13.0834	12.2913	12.8219	15.3585	15.5975	15.127	16.1115	18.3392	17.4903	18.2413	19.0492	18.8719	19.6162	18.8452	19.1709	17.7752	17.872	17.7648	17.1367	18.1506	22.5475	26.01	31.9919
	759.322	15.4446	18.3835	25.2492	27.3944	29.0189	27.3181	27.552	31.0303	26.2206	24.0563	14.4235	11.5726	10.0073	10.0035	11.1375	14.7566	16.1504	16.7468	15.5104	14.5208	12.9308	12.6471	12.5951	14.8913	13.3983	14.2148	13.5908	12.8515	13.9452	14.1891	16.2819	17.2003	15.318	18.5173	19.53	18.3795	19.0073	16.9252	18.9914	18.1986	16.9	17.0897	19.1838	17.9779	18.5588	21.0587	22.9573	28.3249
	759.749	16.3226	21.7364	25.194	27.4617	28.506	28.2044	29.0181	30.5305	25.6022	21.8616	15.6919	11.8241	9.69751	9.58237	11.2753	13.0396	17.3853	17.4378	16.0884	12.4158	11.5813	12.6781	13.1478	13.4865	14.6522	13.6476	12.8401	13.3273	13.0716	13.9684	14.2493	16.5648	15.4239	18.0302	18.7449	18.9612	18.5938	17.9827	16.5682	18.2432	16.5333	17.7509	17.1059	15.6114	19.2164	21.2391	23.0136	31.0731
	760.177	15.2759	20.6001	23.3702	26.8192	29.7394	28.3835	30.6001	29.0964	26.1145	21.3449	17.6359	9.94958	7.8197	9.38005	11.0785	13.6173	16.3345	17.476	16.1237	13.0866	12.2456	13.7647	12.7583	13.3097	14.7863	13.9792	12.4753	11.4866	14.01	13.5723	13.9343	16.2238	14.7737	18.2223	18.118	17.2101	18.9113	19.8549	17.0171	18.079	17.081	17.0658	16.611	18.0616	19.6265	21.4147	26.7127	28.8594
	760.604	16.8703	20.5192	25.1777	26.3989	27.7996	30.3154	32.5282	30.075	28.2187	22.289	13.8419	13.1037	10.2961	11.0753	12.9855	16.2826	16.1462	17.9429	16.4783	13.4329	11.7346	11.3501	12.0482	13.9543	12.9744	14.1055	13.679	12.6673	13.6711	14.8798	16.0407	15.7243	16.7193	15.5822	18.2348	19.5763	17.0975	18.0551	18.4947	16.5771	18.2393	17.6151	17.0681	18.9013	17.2046	20.4199	25.9782	30.1224
	761.031	15.815	20.4383	21.2167	25.9775	29.3787	28.2525	33.0572	28.3923	26.4395	20.5166	16.0096	11.1082	9.75453	10.087	10.4521	15.982	14.9737	17.3224	14.5538	11.5198	10.5807	12.7526	13.8549	13.8765	11.9749	12.2137	12.817	11.7076	14.6094	13.4509	15.5492	17.0409	17.4367	16.6058	17.9333	19.3426	18.5179	19.0082	17.5972	18.9656	16.4252	17.2324	17.634	18.0125	17.1133	19.6808	22.8874	29.235
	761.458	17.18	23.5786	24.0975	25.9159	29.0889	28.7855	33.2461	28.8021	27.8731	22.1513	17.4001	11.8069	9.43853	10.4458	13.8177	14.8015	15.2252	14.1936	16.2179	13.3789	12.5314	11.5022	13.4641	14.5291	14.565	13.3528	13.6351	12.2703	13.4514	14.7678	15.1475	16.9259	17.5432	16.7951	18.476	20.0155	19.0219	18.8444	18.3614	16.3354	18.0039	16.9576	16.9224	17.7043	17.6438	20.6317	24.5097	27.678
	761.885	15.3984	19.9299	22.8473	27.3884	29.7417	30.8574	28.844	27.4675	26.5538	23.1098	14.7201	11.0436	8.67064	9.23013	12.3957	15.6083	17.7827	16.4125	13.7441	13.1915	11.4851	11.7405	13.4931	13.6244	12.6434	12.7734	12.8724	13.7329	12.9302	14.7997	14.6567	15.289	16.409	17.1387	15.8226	18.613	17.8541	18.1666	18.401	16.7825	17.5272	16.1601	16.1002	18.6702	17.4345	18.8556	27.3209	27.4671
	762.311	14.47	20.4661	22.2008	23.2052	28.2888	26.7964	31.1705	26.2627	25.9386	20.7788	16.1252	10.1713	9.26028	10.2727	10.6395	15.2092	15.302	15.9112	13.6743	11.9283	13.0253	10.918	13.8491	12.2035	11.2366	13.6235	12.3137	12.3322	12.9675	14.3246	16.7113	13.8074	15.6265	18.4984	18.4847	17.8512	17.9055	17.0867	17.0987	17.6569	15.1996	16.1021	17.8689	17.4447	15.9967	18.9099	22.5257	27.9533
	762.738	16.1012	22.2113	23.8189	26.7223	29.2088	28.6648	29.1365	29.3896	27.9861	23.4783	17.4289	12.2439	9.28939	10.5315	14.2681	16.9275	19.4361	16.2914	15.4731	14.7941	14.254	13.5293	12.7261	12.6604	14.6845	13.5644	14.1455	12.9128	13.5618	13.8502	16.325	15.8404	16.7854	16.3916	17.9502	19.089	18.2425	20.8576	19.3488	18.1267	18.359	18.9847	16.7372	18.8996	18.2861	19.7543	23.1251	28.8579
	763.164	16.1407	23.2286	23.161	25.4783	28.2093	31.9544	28.9706	31.5745	29.2141	22.0434	17.5859	12.2739	10.4478	11.1249	13.1769	17.1923	16.6055	17.1038	17.8212	11.777	13.3148	14.4236	14.1394	14.4745	13.1656	14.0066	13.2814	13.3065	14.7049	14.2313	15.7492	17.4135	18.4258	18.6021	18.5035	18.9535	19.5064	19.3562	18.872	19.0019	17.0524	17.5592	19.701	17.7764	18.0816	22.0323	24.5065	30.5662
	763.591	16.5301	20.8499	21.5189	26.7053	27.8902	29.6102	29.4857	30.5598	27.0483	20.6939	15.5516	11.2665	9.77978	10.0034	14.0971	13.1913	17.0716	17.2377	17.4049	11.4656	11.4902	11.7487	12.7748	13.9691	13.8064	14.1281	13.3996	10.968	12.9654	15.1197	13.2157	14.9792	16.9192	16.1438	16.4889	18.7057	18.3122	19.279	17.638	17.5722	17.1798	17.7938	17.7768	19.206	18.1063	21.4057	20.4278	27.4652
	764.017	16.553	19.3099	23.2247	25.429	25.8998	27.3795	29.7647	27.4242	28.132	22.2192	15.8022	11.0542	8.99619	8.87891	11.745	14.8888	15.3191	16.3764	15.4435	13.6684	11.8317	12.6284	12.4726	13.0419	13.4097	13.1225	12.8173	12.7078	13.2615	13.0523	17.4689	16.5384	15.1996	17.0988	18.4693	17.6351	18.2435	20.5512	18.3983	17.9089	16.0567	15.8152	15.7391	17.8254	18.7566	21.9614	23.9098	25.8612
	764.443	15.7239	17.895	23.0282	25.4764	28.818	28.868	28.9852	26.7679	25.8552	22.1453	13.4225	11.189	10.382	9.4657	12.1064	12.337	15.9037	16.6286	12.3778	12.5984	10.44	12.652	12.0687	11.0641	13.0181	11.5036	11.0354	12.0949	12.6359	13.774	14.4078	13.7178	15.4375	15.2619	16.7131	19.3158	17.0528	18.1978	16.5367	17.4207	15.8777	15.8447	14.8984	15.8613	17.7893	19.4991	21.2928	28.24
	764.87	13.2918	19.5031	21.6291	26.2429	25.8767	28.8017	27.2466	27.5265	25.67	20.2221	15.0566	11.7817	8.68685	10.1689	11.9022	13.3712	15.1534	15.4379	13.951	13.6096	10.6774	10.6171	12.4122	13.3017	12.312	12.7598	11.3575	14.2129	13.0318	14.6731	13.7261	15.828	14.0666	15.0563	18.0256	17.9761	18.2172	16.2523	17.5172	15.99	17.0585	16.8266	16.3425	15.8908	16.3163	19.6674	23.8656	28.9793
	765.296	15.2908	19.9054	23.2366	23.893	24.4869	29.6998	27.7789	29.8295	23.3821	20.0301	14.3951	10.6587	9.96364	9.61638	11.0169	13.3974	15.518	17.5825	14.6439	10.2272	11.135	11.3978	12.7581	12.9046	12.5452	12.7848	11.8833	11.3196	13.3371	13.1266	15.3501	16.0137	14.3045	17.0399	15.5786	16.9085	16.9288	16.3885	17.763	15.4977	14.3656	15.9053	16.702	15.0963	16.8513	17.8544	24.046	28.8984
	765.721	17.669	22.2559	24.7307	24.6625	26.4602	29.5182	28.6743	29.2961	26.9431	22.8545	18.1164	13.551	9.06551	10.5533	12.8598	16.8084	15.4371	16.5026	14.8955	13.7737	12.0323	11.203	12.6762	12.0825	12.5703	12.9137	12.9161	12.8057	13.9245	13.5036	14.1361	14.9605	16.0896	17.5439	16.982	16.3898	17.4365	20.1866	16.7391	17.1026	16.6007	17.4245	16.7354	17.1355	17.263	20.5404	21.0153	31.0244
	766.147	12.9954	17.542	21.751	22.2935	24.9382	26.4296	27.8808	26.6123	24.2892	19.6388	16.066	9.89258	8.62084	9.65164	11.0573	12.5426	15.911	12.8443	12.6934	11.1477	9.75144	10.8948	13.3429	12.7396	11.1222	11.0725	12.7354	11.1779	11.233	15.3706	13.9816	15.296	14.5681	14.9842	17.7835	16.0482	16.5163	15.9247	17.0853	16.8158	14.9445	15.8572	14.2433	17.4008	15.2723	16.7252	22.6593	26.104
	766.573	16.8496	17.6823	22.3785	25.6945	26.1702	26.9404	29.113	28.6619	25.4892	20.5899	15.0415	12.2059	9.89555	11.5021	12.3241	14.1393	14.9182	16.7709	12.9296	12.4852	12.0649	13.1965	13.4646	12.009	14.495	12.5343	12.2428	12.3819	12.8377	13.6281	13.5504	14.5347	15.006	17.1203	16.0821	19.1118	17.7688	16.7804	16.7845	15.9917	15.4868	16.5129	15.0259	16.945	16.6781	19.0016	23.6225	27.3756
	766.999	15.627	18.4331	22.644	24.8759	26.0768	28.2988	26.7348	28.0966	26.574	20.8443	14.7097	8.8758	9.32995	9.78694	10.1665	12.4555	14.1477	13.9903	16.0673	11.0604	10.1012	12.5552	10.8907	13.2982	12.0918	12.34	10.7363	12.1193	11.6317	12.9382	14.1892	15.6392	15.5153	15.2514	16.3571	17.1908	18.2629	17.2178	17.5464	18.4306	16.874	15.4637	14.4926	15.5392	17.2014	19.4204	23.1097	26.9889
	767.424	17.4155	21.0598	21.8619	24.1029	28.698	26.9283	30.1972	30.0915	25.0027	24.1772	15.9156	11.446	10.1667	9.58537	12.6031	14.1966	16.6679	16.2776	15.444	13.2014	12.4442	12.3739	12.8702	13.1247	14.1319	14.0412	12.0892	11.8795	14.5833	14.1247	13.8738	16.2324	15.1375	16.9531	16.579	19.7454	17.8408	16.2165	16.9591	17.324	15.338	14.7614	16.188	16.6567	16.8725	19.6122	22.101	26.0982
	767.849	16.8439	18.1756	22.5366	25.39	27.0838	28.5907	28.7128	28.1458	23.0668	21.5554	13.866	11.9442	8.92255	10.3091	12.641	12.8722	16.9438	13.9619	16.2761	10.348	10.3829	11.5324	12.6919	12.3079	11.9529	12.9359	12.1255	11.8228	12.9284	13.1931	13.9155	14.0112	15.8924	16.213	16.7153	16.6434	17.5115	16.3708	17.3309	16.6344	16.3389	17.5952	14.8007	17.3033	17.6866	18.6005	22.0322	27.012
	768.275	13.5126	20.9354	21.4998	22.5369	27.0373	29.6462	28.0637	27.9838	25.6219	20.0881	16.7088	9.41915	6.62337	8.94393	11.0628	12.1084	16.5379	14.6782	13.5074	11.9389	10.5225	11.234	12.1832	10.303	12.8347	12.0303	10.4222	11.1146	11.3557	13.0522	13.0539	14.5211	14.5848	15.6237	15.8065	17.7153	17.8481	16.7341	13.9462	14.8744	16.2779	15.062	15.1741	15.5564	16.5874	16.9078	20.3314	28.0644
	768.7	14.1757	17.7806	20.2096	21.131	25.5216	26.4221	28.0164	27.2152	21.5272	19.4347	14.5272	11.1931	7.92254	7.68658	11.5543	10.0789	14.0831	15.0568	13.4304	9.95682	10.4394	9.71785	12.1065	10.7608	11.0608	10.5938	10.6548	10.7727	11.2909	11.8405	11.8248	13.2217	15.3369	14.5519	14.7164	16.36	16.6447	15.5042	16.6723	16.5118	16.0011	14.8863	15.9918	15.3578	14.7124	16.549	20.1135	25.899
	769.125	14.9632	20.2974	19.6429	24.9756	25.2139	27.0968	28.8144	25.106	23.9617	21.251	13.3869	10.518	9.69273	10.9731	9.61247	13.202	14.116	14.638	14.2536	11.1014	10.6863	10.294	12.1348	13.2666	12.2592	11.3545	11.8092	12.4733	11.983	12.582	13.5715	12.7004	15.0867	14.1873	17.8056	17.8974	16.3943	16.4983	16.819	15.9097	14.9692	16.0022	14.4707	16.2355	18.3373	19.0151	21.9313	26.5207
	769.55	16.75	19.4617	22.256	22.0721	26.7248	27.3851	29.7158	28.6515	25.3129	19.6291	16.8188	11.7051	8.7723	10.8735	12.1795	14.3727	15.3925	13.4109	15.2957	10.8943	11.3721	11.8623	12.5919	12.0992	13.6666	11.2671	12.9592	11.281	12.4781	13.0487	15.1334	15.4067	15.5402	15.2475	16.2601	17.1748	16.9996	17.697	17.3855	17.3251	15.207	13.8616	17.0578	17.1042	18.7515	19.0451	23.3302	28.8112
	769.975	15.3888	15.5193	19.3354	24.4403	24.434	24.9683	26.5781	27.849	21.5259	18.3572	13.9003	9.96498	6.326	8.43143	9.64278	11.5162	13.5895	11.9522	12.8233	10.0115	9.15671	10.3264	10.857	11.9019	11.2285	11.6012	10.6103	10.1782	10.8759	10.6524	12.8882	14.4022	13.8432	14.232	15.0599	17.7659	16.7362	15.9097	15.0335	14.139	16.089	14.6427	13.3997	14.9596	14.6646	18.1281	21.4539	23.0853
	770.4	14.7951	17.4252	19.8777	22.7779	24.0029	25.7708	28.241	25.4911	23.0186	18.6407	14.7618	9.98998	9.86512	10.2135	11.7634	12.5842	15.4553	14.721	14.4481	11.5027	11.7545	9.90707	12.3135	11.4978	11.6855	12.5819	12.0827	10.7654	11.6684	13.0123	13.7394	13.883	15.2441	15.6304	17.6432	15.643	16.9721	16.5919	16.2638	15.9999	15.5917	15.1143	14.105	15.9647	15.991	18.1735	21.3707	25.401
	770.824	15.974	17.4699	20.4237	21.6018	25.2984	26.7021	27.2054	25.313	20.5534	18.5694	14.2076	9.89771	8.83068	8.00342	11.7935	15.973	16.5279	14.1866	13.5726	10.8537	11.6723	10.4904	11.1326	10.9835	13.0052	10.918	10.4571	11.2622	11.1229	12.9556	13.5009	14.5548	14.8506	15.1079	15.4003	15.1162	19.4463	17.2782	16.1968	15.5026	14.5536	15.044	14.0288	15.1568	16.0319	16.0445	19.3653	26.7394
	771.249	15.1206	18.6349	20.5939	24.8672	23.9949	26.5146	25.2927	25.1262	23.8524	20.6394	14.5956	9.92006	8.96863	9.55501	10.4158	12.8769	13.1141	15.48	12.6888	11.7848	10.2363	11.0734	12.8148	12.0983	12.4959	12.0051	11.7259	12.2283	10.8597	12.8947	14.0799	13.8703	14.4506	16.4307	14.6413	15.7185	15.2024	16.2416	16.7781	16.6166	16.3152	16.1706	13.4981	13.4896	16.3273	16.0807	20.6478	26.3743
	771.673	15.0242	15.164	17.9011	20.951	24.044	26.0721	24.6026	27.3775	21.2454	19.6057	13.5553	7.57359	6.85847	9.33812	9.38163	12.2057	13.7173	14.2477	12.6002	11.3547	9.58095	8.40606	12.2875	11.0308	11.6579	11.178	11.8538	10.9337	12.6153	11.1139	13.559	14.4578	15.4938	13.9623	16.1737	16.0352	16.8935	15.5204	16.7032	14.1638	15.5907	15.3277	13.413	13.7607	14.9323	15.8405	20.4142	25.4336
	772.098	13.3931	16.0702	21.0468	21.3614	23.3424	25.7461	20.9314	25.7127	24.6699	17.0063	13.6989	8.65422	6.87085	8.64448	9.1636	13.1594	14.204	14.849	11.2459	11.1477	9.937	9.54406	11.4225	10.2848	10.7057	10.6649	10.7294	11.52	10.1297	11.0435	12.7575	13.3636	12.9106	12.9364	14.5206	14.7334	16.4349	14.9005	15.6396	13.9727	16.7035	12.6134	13.3243	15.0055	13.0081	16.0059	19.2074	24.9102
	772.522	15.4497	18.3487	20.445	23.1237	24.112	24.9008	27.5237	28.0677	22.516	19.4214	14.3091	9.37508	8.41945	9.48307	10.7018	15.1546	15.2588	14.6337	13.0953	11.3868	10.9645	10.7902	11.8782	13.6906	11.7991	11.3163	12.7216	10.303	12.1681	12.1421	13.873	13.3772	14.0854	14.8921	15.1558	17.5078	16.1579	18.4825	15.7651	17.3482	14.549	14.4927	15.1464	16.6084	14.3235	17.1178	22.6851	25.648
	772.946	15.2098	17.7384	18.9683	22.6494	24.1365	28.9144	24.325	25.7652	25.6896	17.281	13.8462	11.2853	10.2086	10.3233	11.7722	12.7195	14.5801	14.9946	14.3735	10.7145	9.84413	13.7265	13.2238	11.4022	12.4613	11.3279	12.6301	12.0166	12.1805	14.2407	13.9791	14.0323	15.408	15.8795	16.5908	15.8112	15.8803	16.8785	15.2332	16.2805	16.5202	16.5957	16.067	15.4029	18.9002	20.0139	21.6005	25.2462
	773.37	16.0227	18.5465	18.3971	22.3402	25.3289	26.6228	24.8928	23.1324	24.3052	19.4971	15.2028	8.9351	9.2856	7.97304	10.8616	14.2774	16.0146	14.1124	13.4923	10.8596	8.85116	9.47822	11.0329	11.9848	12.4971	11.7892	12.5618	12.0512	11.6338	12.6443	13.2814	13.5902	13.3386	15.0314	15.5709	14.806	15.7293	15.5164	15.0572	14.4769	16.0227	15.431	14.9785	15.5698	16.3402	18.2843	18.3299	26.8924
	773.794	14.9157	19.8702	18.4548	23.0362	24.2819	24.7002	23.5975	23.0815	22.1871	17.5058	13.6895	8.84361	8.47879	9.43053	10.6588	10.8004	15.3664	14.1566	11.221	11.9257	9.33426	9.16838	10.6204	9.81641	10.4651	11.1811	11.2361	10.1852	10.6978	11.4977	11.9353	13.3101	13.8191	14.997	14.4594	15.5231	14.398	15.7828	15.9864	13.212	15.4169	14.2632	12.6351	15.2497	15.6046	18.6175	20.7555	24.2504
	774.218	12.7636	18.1465	19.385	22.3442	22.464	26.2743	24.4113	27.2268	21.3904	17.3102	12.4014	10.1852	7.66315	8.25867	12.3495	13.3009	15.1738	13.7288	13.5706	10.1178	9.70145	12.7109	11.4332	9.28954	11.4766	10.9952	11.4765	11.1667	10.4337	11.4367	11.8742	12.7793	13.7092	15.3638	13.3344	15.6605	14.7329	15.279	13.818	15.3272	15.3483	15.7423	16.2067	13.1939	16.8294	18.3904	22.2073	25.8974
	774.642	14.4715	18.1865	20.9416	25.1613	26.4125	27.3402	25.9707	25.5504	25.2351	18.4403	15.6868	11.0483	9.00007	8.15693	10.9487	16.2794	14.8563	16.441	14.298	11.2924	11.0955	12.5115	12.0201	12.3025	11.1733	11.0194	12.346	11.9565	12.509	11.6453	12.7372	13.9423	13.9599	15.971	15.4267	16.5616	18.1347	17.2815	16.0643	17.2263	16.0413	15.5548	14.5267	16.4361	15.2853	17.4609	18.4769	26.0987
	775.066	14.763	16.0605	19.7243	20.3004	20.2951	23.3609	24.5202	22.3758	20.9947	15.6851	12.8195	8.78628	9.0203	8.41572	9.89981	11.8232	13.4828	14.6081	11.534	10.7403	8.02505	10.6017	8.78203	10.5529	10.3201	9.74489	10.3643	9.87432	11.7535	12.0391	11.9272	13.2425	12.3712	12.7234	14.4725	15.8268	15.6925	14.6894	14.7679	14.9557	13.7649	13.2513	12.3812	13.6243	14.2631	17.2224	19.0796	22.2554
	775.489	13.3718	13.9283	17.1118	20.4775	20.4722	27.0904	24.5814	23.4287	21.1702	17.309	13.3365	10.2562	6.63141	7.59307	9.80497	12.3269	14.4567	12.8872	12.4972	10.9987	8.50483	8.34254	11.5129	11.0247	10.3459	9.55214	11.0264	8.36128	9.62268	11.5164	12.424	12.7869	11.9592	13.5781	13.5174	15.1891	13.8399	13.4074	14.6935	14.8828	13.2473	13.8425	12.9868	14.5275	15.0931	17.1262	16.7364	23.0354
	775.913	16.2684	16.0126	18.6792	23.6965	23.9437	26.3965	26.1592	23.7369	25.1715	16.8633	12.6405	7.86249	9.06537	7.73282	10.189	12.8329	16.1424	14.4462	13.2308	11.0261	9.67819	10.7692	9.95744	11.6103	10.482	12.2964	11.0538	12.4287	9.35135	11.5451	13.5787	14.0435	13.9132	15.0144	15.2676	15.033	15.2718	15.9747	15.8461	15.4725	14.8297	14.7723	13.1343	14.5638	15.2635	17.448	20.4439	26.1428
	776.336	16.0544	16.5728	20.0076	20.2066	21.4719	25.0728	25.7278	26.1861	22.893	17.1572	13.7741	10.0688	7.5157	8.23987	9.37695	14.0616	12.9985	12.8389	14.5608	11.2908	9.01286	9.42158	10.0997	9.85253	9.95906	11.6771	10.9792	10.4355	11.3528	11.949	12.1153	12.2827	13.9534	13.1549	14.6775	14.3956	14.5151	15.9104	14.3251	14.1872	14.0956	15.0395	15.3677	14.1065	14.3758	16.3786	18.6648	24.7618
	776.759	15.7096	15.8491	18.7891	22.8162	22.6829	26.8071	26.3131	24.2536	23.4579	19.4209	15.5268	9.12549	7.53814	7.53525	11.093	12.3108	12.4447	12.7591	13.4265	9.80679	11.5894	11.7545	10.4713	11.791	10.5437	11.1647	10.0497	10.3697	11.8817	10.684	12.5283	11.6623	14.665	14.107	15.2666	16.3897	16.3657	15.293	14.5923	15.0077	13.8038	15.0844	12.9798	14.2738	15.6203	16.8487	19.146	25.274
	777.183	15.4862	16.5345	19.2203	20.7007	23.6336	26.8738	25.614	26.2037	22.3964	18.6066	12.3788	10.4899	8.53198	10.3563	10.6371	13.3	12.4757	15.1595	14.2864	11.7038	11.1536	11.3217	12.2089	10.6946	12.3502	10.6438	10.7178	10.3955	10.5217	12.5733	13.5038	12.844	13.8806	14.6412	14.3936	16.6261	16.9097	16.442	15.4163	15.0451	14.0613	14.1063	13.0121	13.5562	15.793	15.4831	20.7575	24.6046
	777.606	14.8573	17.212	21.438	24.9634	24.9569	22.8207	24.2568	25.6208	22.5623	18.0236	15.3485	10.6314	8.05924	9.8871	10.5356	13.8046	15.2364	13.289	11.4738	12.5461	10.4757	9.49066	12.1171	13.0826	10.1435	11.7628	11.9187	11.2906	10.0438	12.3165	14.3801	13.61	14.9528	13.8347	15.2414	16.4607	17.1425	16.1383	15.7829	16.5242	14.6462	14.6975	15.1312	15.7189	14.7494	17.6268	19.6562	23.1827
	778.029	13.6988	15.5579	18.1333	20.3918	24.233	23.1191	23.6614	23.7709	23.1029	16.8197	13.2853	10.406	8.44091	7.82625	10.1908	12.1461	13.2369	12.2434	11.2577	10.6895	9.67852	8.69628	10.6504	11.6376	10.7204	9.91192	11.6177	10.8237	8.26885	12.2454	11.7525	12.6431	11.9092	12.524	15.0863	15.1165	15.2543	13.9377	14.7952	11.8564	14.3369	14.2713	12.5934	14.9917	15.5822	15.6811	17.6943	23.9598
	778.451	14.6442	16.6216	19.0639	19.9106	22.3454	22.6415	25.4927	24.5687	22.0141	16.1033	12.3208	8.5833	7.1066	8.08372	8.87045	11.3224	14.2136	12.8582	11.3943	10.1183	9.92757	9.40699	10.438	11.2036	10.9612	10.369	11.744	10.7433	10.4773	11.7969	10.3473	13.3255	13.2035	13.2967	14.1946	15.7305	15.987	16.3052	14.7057	14.116	13.3501	15.2016	13.8982	15.7727	12.9162	15.4231	19.1518	21.348
	778.874	10.9677	16.388	16.514	20.9716	24.5677	26.9296	26.6882	22.3247	21.6733	16.6253	11.6	8.59699	8.09972	9.6914	9.73655	12.1849	12.5614	14.6675	14.0279	11.6664	9.82643	10.2362	10.9142	12.0149	11.5388	9.8331	12.9498	12.0321	9.09481	11.253	13.7867	12.5177	14.1263	13.2341	15.5014	17.0358	14.7963	14.4297	16.9952	13.9141	12.3601	14.7713	12.7506	12.7647	14.8234	17.1484	20.4707	26.6907
	779.297	13.4966	15.238	18.4743	20.4847	23.8283	23.8696	26.5959	24.1332	23.0827	18.263	14.2108	10.3304	8.84805	9.09034	10.1154	12.5639	14.9743	15.5233	12.9756	11.8002	9.60549	10.8325	11.8493	10.7827	11.4423	11.9485	10.6981	10.9709	11.409	11.2683	14.6623	12.6177	12.7911	13.1682	14.1447	15.284	16.9475	13.1051	14.0684	15.5061	14.0646	13.4261	13.1193	14.1741	16.7328	17.7393	19.3517	24.6597
	779.719	12.7187	13.8227	15.6518	20.5105	21.4079	22.2201	24.0564	21.8744	20.2228	16.6688	12.8676	8.12693	7.38264	6.02684	9.15189	10.5234	13.7937	13.3907	12.3959	9.57019	8.44468	6.99751	9.21491	10.3416	9.9965	7.8649	8.76396	7.55199	10.5215	8.83794	11.4396	10.5557	13.1838	14.4444	14.2545	14.3159	15.1398	14.131	12.3821	13.388	13.6317	14.3543	13.9568	13.1782	13.5111	14.9198	18.8019	24.6907
	780.142	12.079	14.3714	16.9773	17.4474	22.7404	21.6149	21.3952	23.0624	20.6385	15.5786	12.2721	7.64881	6.65692	6.7776	8.19112	11.028	12.618	11.6192	10.9863	9.94338	8.22561	9.81501	8.65529	10.8166	8.10233	8.43466	8.5637	8.35235	10.1397	9.89081	11.3656	11.8247	12.2275	14.2193	14.1892	14.4418	12.6234	13.4834	13.5436	13.7514	12.0772	11.8704	13.3956	14.0918	13.4012	15.6597	16.6805	22.2191
	780.564	11.0517	13.7612	17.2905	21.1322	23.3301	21.2932	23.2724	22.24	18.3046	17.0027	12.5593	7.54904	6.92512	8.77669	9.32056	10.3332	13.0192	11.8959	13.0572	7.59966	9.7838	8.67367	12.0396	11.3074	9.9339	9.90841	9.35174	10.6457	11.4808	11.6227	12.0719	11.9453	13.3259	14.3483	15.3429	14.3879	14.1948	14.6529	13.1294	13.3423	13.9267	11.2206	12.2589	12.0983	13.3075	14.7092	17.8868	23.4775
	780.986	10.8191	14.593	17.6054	21.4584	22.3629	24.3553	24.1233	22.4378	24.3136	16.9304	12.7233	7.94506	7.69106	8.92813	10.0878	11.7069	13.7855	13.7412	11.2955	8.93369	9.10491	7.87773	9.87084	10.7698	9.62523	11.7262	10.5809	10.0857	8.58697	11.2799	10.2836	12.1503	12.9878	12.2765	13.5365	16.4236	15.366	15.3771	13.285	13.7242	13.5159	14.0122	13.0067	12.7749	14.8474	13.4659	16.9298	21.7622
	781.409	12.5833	16.3383	16.991	20.9847	23.0641	22.4515	24.0469	20.1746	20.1794	15.7111	12.6266	8.21153	8.57841	9.8179	10.1102	11.8551	12.6041	14.3757	11.6819	8.83415	8.88811	9.07362	10.0091	10.5641	10.668	11.1926	7.65263	9.11708	9.71976	10.3549	11.7513	11.8413	12.1793	13.0674	14.5887	13.8664	14.2708	14.1647	13.1997	13.5274	13.6597	12.2015	12.3245	13.3154	15.6995	12.9215	16.9674	22.7069
	781.831	14.4891	15.3176	17.6831	19.8549	21.5474	24.4628	22.5362	22.0216	20.9867	17.8868	12.0277	9.97513	6.60361	8.34477	10.7501	10.6562	13.7248	12.1068	12.1902	10.5284	9.26384	8.26677	10.7309	12.0832	11.3737	8.74934	11.504	9.23632	11.1616	11.9961	12.5492	12.3722	12.5873	13.6913	14.2481	13.5967	13.8904	15.1042	12.9985	14.4683	13.4614	13.0357	12.2327	14.371	14.7761	15.2519	19.6205	22.7565
	782.253	10.8897	13.8943	16.9327	18.8495	22.7706	21.1059	21.4088	20.5193	19.8837	15.7786	8.78867	8.74662	5.86837	6.86461	8.54393	9.69666	12.4149	12.8603	11.3693	8.51242	7.73612	7.33742	7.48067	9.91757	7.52249	9.10499	8.12468	8.36006	7.72787	10.0178	10.7377	12.7356	9.93818	14.061	11.7584	13.425	13.4041	13.5427	13.9481	13.5855	12.1179	13.7568	12.6155	13.1154	13.9846	14.9956	18.3511	20.404
	782.674	14.5493	14.5858	18.4143	19.6752	22.555	21.4119	23.5457	21.3373	23.373	16.4434	12.581	8.76456	7.88224	7.87922	10.1745	12.6684	13.416	12.4003	11.9986	9.97155	8.70608	8.65694	9.01864	9.47568	7.65212	10.3627	10.1217	9.47422	9.67964	11.4724	11.9229	11.1559	13.4057	14.0898	12.9047	14.5568	14.2582	15.1671	13.6301	13.9565	13.5175	13.6692	12.7606	13.9154	12.3647	15.6043	17.9509	21.7988
	783.096	11.8775	12.355	15.4182	22.735	19.9701	20.926	21.4934	19.6934	18.2987	15.5875	11.3444	8.65571	5.64084	7.89415	8.32904	10.3511	10.2644	10.7186	9.59275	8.42567	8.84206	8.55452	7.39286	8.33587	9.15417	8.68954	9.03858	8.19323	10.1063	7.56696	9.71178	11.2617	12.0496	12.2343	11.8986	13.8803	11.9043	12.4537	15.5076	12.6076	12.6249	12.7666	12.7848	11.36	11.9751	15.1996	16.3765	20.7858
	783.518	11.6235	14.3674	14.7796	18.5552	21.0501	21.2184	23.229	21.6666	19.2209	15.8627	11.6124	8.41638	6.52727	4.7681	8.46498	9.37815	11.2574	12.4409	10.9435	7.95513	8.73457	8.92321	8.4606	8.92701	10.4272	9.15351	8.83025	8.00439	9.40464	9.87935	12.6427	10.3445	11.9894	11.6514	12.8531	15.1081	14.6158	12.9285	14.2542	12.7397	13.3318	12.4355	11.3666	12.9268	13.5078	13.1911	15.8133	19.0044
	783.939	12.7222	16.2522	15.8571	19.8985	21.7377	23.2271	22.4724	22.7357	19.8889	17.7906	10.3644	8.9311	8.29598	7.79021	9.22454	11.8623	13.1108	13.0687	11.0803	7.84536	9.58527	9.05461	11.6493	11.2612	9.98254	8.93976	8.51079	8.11558	9.31519	12.1981	9.93326	13.6701	11.0823	13.0401	12.5889	14.3219	13.9093	13.8628	12.1849	13.102	13.3501	13.9655	13.1794	12.4268	13.6644	15.2414	17.5945	23.5616
	784.361	8.96012	14.5651	17.3639	18.5057	20.6153	19.8568	23.2007	18.5052	20.465	16.8257	11.2838	8.70625	6.17811	6.42781	8.37767	9.79179	11.3076	11.6388	9.77089	9.20128	9.01387	6.69236	7.55406	9.1997	9.43781	8.17272	7.65004	9.24608	8.62512	9.15264	10.6477	9.87963	12.6604	11.5313	12.345	12.7473	13.015	13.9055	14.2013	11.9895	9.81255	12.1407	10.4558	12.3352	11.6297	14.1235	18.237	19.2406
	784.782	11.7145	14.0777	16.6243	21.0878	20.0215	19.7906	23.5431	21.0517	19.7588	15.859	9.92237	7.72267	5.69282	7.96689	8.78218	10.9439	12.7021	13.8905	10.7841	9.71807	9.64707	9.95234	10.5401	8.88006	8.7766	10.9335	10.0118	9.07544	9.1692	9.9567	11.7615	12.0492	12.7029	14.1603	13.1428	14.6173	13.6855	12.4532	13.5482	15.0372	11.4671	13.9384	11.2144	12.3766	13.7525	13.0022	14.609	20.9773
	785.203	11.2053	12.3742	15.4766	15.8331	20.7506	22.2524	22.0262	20.4632	19.4333	15.2682	12.1236	8.89041	7.23396	7.10433	6.79648	10.2304	11.3818	10.7287	9.83504	8.5305	4.71798	7.21746	7.60365	7.73629	7.76201	8.79765	7.47707	7.99169	9.71529	10.8613	10.7175	11.4876	12.1996	11.8668	11.762	12.4237	13.5197	13.5341	12.537	12.3003	12.782	10.4579	10.4035	13.2004	13.0997	13.3369	16.2842	21.3494
	785.624	13.1582	17.4033	18.4676	21.0858	21.0803	24.4582	22.359	22.7618	18.8424	17.2448	12.8003	8.66256	8.78342	7.50759	11.8667	11.3876	13.5258	15.214	12.0844	11.001	10.6779	9.53178	12.3934	10.4639	10.5744	11.2309	8.50714	10.654	10.4704	12.7423	10.9473	11.9523	13.1718	12.9453	14.2713	13.3806	14.5067	12.8789	14.2203	13.3851	13.7531	12.3753	15.2885	14.8134	15.0962	15.2883	18.4123	21.567
	786.045	11.1344	15.1537	17.9843	18.0685	23.0147	23.7248	23.8921	21.9041	20.8519	16.1332	12.4523	8.94317	7.14923	7.52933	8.48272	11.5461	12.6938	13.2733	10.6354	9.807	9.37027	8.59135	8.24633	8.25385	10.605	9.99919	8.08274	8.64968	10.3968	9.2674	13.3528	12.4181	13.0536	13.1571	12.8814	13.2145	14.6542	12.7998	13.5543	13.0737	11.9227	12.8839	13.5074	13.6731	14.1587	15.6275	17.2743	21.3227
	786.466	12.2571	12.7421	16.2701	20.9184	22.1195	22.4265	21.3961	20.3589	19.7159	15.6463	12.2184	8.57598	5.88361	7.03206	8.49865	9.05304	11.3462	11.9311	10.7793	8.72007	9.14404	8.12256	8.38156	7.91495	10.5082	9.90283	8.9977	10.1952	9.27049	11.435	11.396	11.6639	12.2167	14.5786	13.288	13.7525	12.0411	13.9897	12.0447	13.566	12.882	12.316	11.826	11.9864	12.4999	13.8844	16.71	23.8218
	786.887	12.556	14.8032	17.6477	18.5395	21.6238	20.0468	22.776	22.2513	20.0145	18.2666	12.3702	8.7203	7.56053	8.3262	9.91251	11.8414	13.1163	12.3271	11.9167	10.9513	9.03904	9.47385	9.35697	11.1254	9.47508	9.69068	10.1414	9.09076	10.3315	11.2606	11.4174	12.8976	12.0827	12.0696	13.7918	13.7783	14.9209	15.5343	11.7123	12.4198	13.6101	12.8137	12.0924	11.3491	12.8048	16.1302	17.6382	24.0204
	787.308	10.7865	14.4281	16.0671	17.6386	18.0378	21.0357	21.6187	21.1066	19.1417	16.6197	11.1065	7.4546	7.5775	6.29077	8.02423	11.1105	12.3946	12.8539	8.83318	7.89276	7.46783	8.39953	9.37798	10.4386	9.37911	10.753	8.92187	9.52066	10.5638	10.5989	10.846	11.1047	11.2448	13.2362	13.0549	12.4695	12.7271	13.345	12.3315	11.6257	13.2879	12.0101	12.1196	11.1101	11.9874	14.8315	18.7264	19.4447
	787.728	11.921	15.6903	16.2407	21.1896	19.5649	21.6263	19.5165	20.0922	20.5014	17.1798	11.2624	9.66248	6.69435	7.46391	9.83071	11.5165	13.8045	12.0088	11.5977	10.013	9.93986	10.3718	10.2439	9.51223	12.3393	8.80832	9.28269	9.54329	8.38728	10.1322	10.772	11.0441	10.8775	13.4434	12.2199	13.1189	12.0132	11.9687	11.41	13.5366	11.905	12.1578	12.3938	12.86	12.4399	16.0561	16.8188	19.6456
	788.149	12.3592	12.985	17.3547	16.9012	22.5742	19.9051	21.8441	21.195	19.3536	16.1678	12.5796	9.29276	6.44852	7.73526	8.31366	12.0445	11.315	11.6546	11.7436	8.66888	8.60554	9.77939	9.53801	8.33826	9.7716	9.05648	8.39222	7.60732	8.40246	10.6433	9.8922	10.1929	12.3975	11.6192	12.3384	13.8671	14.2715	12.6956	12.5022	13.2074	14.0521	13.6128	12.5392	13.1489	14.4451	14.149	16.2474	20.146
	788.569	12.6468	12.9951	16.0114	20.0267	20.9685	23.1731	21.0515	21.4784	18.5782	15.3975	11.5511	7.23335	6.84077	8.25739	8.96017	11.5464	10.5689	12.9179	10.5025	8.17991	7.38195	9.05301	8.45801	9.89452	10.4862	8.25016	9.07976	8.84785	7.88346	9.86262	11.4999	9.85214	11.5379	11.8926	11.5763	12.7387	13.9629	13.0585	14.2994	13.4537	12.2904	11.8308	12.672	13.1591	14.0312	14.1601	16.4107	24.039
	788.99	11.4049	12.4577	14.8017	18.5527	19.7663	21.1568	21.8782	18.6914	16.7466	16.846	10.2613	8.27314	6.97528	6.327	8.58286	9.3967	11.2068	11.2963	9.50969	10.0468	6.89519	9.42738	9.79476	9.66363	9.55105	9.30321	8.6325	7.41329	9.15195	10.7586	10.408	10.4706	10.8351	10.9321	12.4542	11.4012	10.667	11.7736	12.641	12.9918	10.8808	13.9928	12.4357	10.1098	12.7656	14.0219	15.9715	18.7806
	789.41	12.7094	11.4098	18.2723	18.086	19.8486	19.7469	19.7995	22.255	18.67	15.0803	11.0866	6.6201	6.87461	6.61265	9.13313	11.3485	11.127	12.0995	9.80057	8.22037	8.53123	8.11424	9.71411	7.78705	9.23559	7.35677	9.69496	8.68484	9.92948	10.0105	9.8484	11.6532	10.8008	12.394	12.0213	13.1139	12.6395	13.4778	13.0529	11.9785	13.5388	11.8894	10.0146	11.4877	11.3944	13.6309	16.038	22.2876
	789.83	12.6229	15.7376	16.4325	18.8453	21.0248	19.8304	22.8794	20.5989	17.8182	15.9342	11.2645	7.03918	6.9037	7.55209	9.55931	11.9087	13.2057	11.2647	10.0944	10.0062	7.57401	7.90165	9.26745	10.5871	9.9881	9.85054	10.1942	9.75987	9.33501	13.0389	11.9085	10.0308	11.644	12.891	13.2405	12.8558	14.414	13.0599	13.2284	13.5775	12.9998	13.0251	12.5403	13.9509	13.4451	12.6356	18.0811	22.695
	790.25	10.1248	13.0107	15.1027	15.3349	19.8481	22.2135	20.7547	20.518	20.6648	12.4111	10.7687	7.44975	5.22401	5.74421	7.77114	9.11545	10.4395	11.0405	9.99439	8.40223	6.72247	8.04618	9.65856	6.51367	7.39152	7.28972	7.92407	8.01577	8.50865	8.48255	10.7255	10.0571	11.9145	11.5878	11.2254	12.68	13.5891	11.7847	11.5751	11.4637	11.8381	11.7292	10.7059	12.2391	12.1897	10.5573	14.6247	15.5359
	790.67	10.9854	15.6646	17.3261	18.1011	18.0964	22.6597	20.5132	21.2256	21.0972	16.5296	13.942	7.85392	5.88607	8.76034	7.78311	9.00091	12.3682	11.1846	11.0234	8.79197	9.6005	8.92642	9.91833	7.61098	9.19394	8.36076	7.59123	9.175	11.7174	9.19526	9.72863	11.5746	10.9718	13.3911	10.8516	12.0698	12.5298	14.4258	12.6798	12.0793	13.533	12.8372	11.9691	10.5068	11.0595	15.2562	16.173	18.546
	791.089	12.2719	13.6062	16.5265	16.8929	22.1062	20.3564	20.2709	20.5813	18.99	12.8467	11.8558	7.21053	5.37113	5.50003	8.4447	10.3026	11.2379	11.5837	8.8831	7.04442	8.49144	6.82931	7.48088	7.62272	8.13184	11.2042	8.98528	9.60683	8.21484	10.5108	9.64214	9.91113	10.5877	11.3553	12.2392	11.6679	14.7128	11.3435	11.127	9.82209	9.71562	11.5228	9.73992	12.2768	11.6519	13.6156	15.7395	19.8339
	791.509	11.302	11.1244	14.2073	17.8821	16.5023	19.9748	19.4794	19.664	16.6086	15.6523	9.23551	6.43392	4.46104	6.42668	7.02651	8.77084	10.2322	9.17939	8.26142	7.55933	7.37903	7.46174	8.35231	8.72523	8.74335	7.55982	7.73013	7.84384	8.76188	8.32143	9.35217	8.68572	10.7648	10.9252	10.6891	12.6336	12.1353	8.9693	10.5386	12.2367	11.2925	12.634	9.88013	10.4042	9.36485	10.9094	17.4475	21.2837
	791.929	11.3196	13.6485	16.3016	16.1189	19.2825	18.6261	18.4105	17.9288	18.5125	16.4737	11.4962	7.10145	6.96476	8.53842	7.16774	10.8514	11.7853	10.0875	9.41992	9.46383	8.51785	7.22422	8.4883	8.86014	7.79726	8.28139	6.8177	7.22753	9.41759	10.3426	8.55219	10.6521	9.57462	10.6731	12.4736	12.0206	13.8904	11.3788	12.7388	12.9766	11.7913	12.1669	10.647	11.2324	13.4197	12.7474	15.022	17.3692
	792.348	11.1991	12.6974	15.9169	18.4956	20.6986	22.1168	20.0968	17.6903	18.0096	15.0405	10.4587	8.03705	6.97782	8.42282	8.87855	11.5189	12.8341	10.6181	10.2028	8.84947	9.16131	7.48734	9.73671	8.39036	8.17243	9.60072	9.72475	7.45097	9.22081	10.362	10.2003	10.0495	10.7211	10.7829	13.0875	12.2544	13.3729	14.5201	11.6687	11.436	11.9339	11.4584	12.2984	13.2872	12.8666	13.6835	19.3502	20.2493
	792.768	8.5221	9.78614	14.9771	14.5209	17.6971	16.6198	18.4807	18.2699	14.9473	12.5358	7.03019	5.41242	3.42972	5.01075	5.8869	6.22447	9.12989	8.97238	7.41136	6.45997	4.77814	6.12651	4.93954	6.45726	5.90037	8.90679	6.95972	7.46542	6.44559	7.86218	6.54083	8.5542	9.93423	9.90354	10.648	11.9606	11.438	9.61869	10.3517	10.1315	8.93759	9.16004	9.80751	8.96587	9.84974	13.8624	13.5406	15.8504
	793.187	9.96504	11.9102	15.5671	15.5241	16.9058	18.3233	18.2463	20.7712	18.8953	12.9653	7.71089	8.33554	4.89184	6.60807	6.8181	10.0078	10.955	11.3052	8.32471	6.72856	5.41913	6.64169	8.29252	8.91417	8.32756	9.40313	8.02186	6.00698	7.42927	7.57696	7.37515	9.28811	11.171	7.85059	9.38758	9.54779	12.4466	11.0866	10.3752	11.2425	9.92632	9.6705	10.964	10.6201	10.4528	9.46617	14.4967	18.5872
	793.606	13.7031	14.6116	15.1908	16.2607	19.5912	22.2697	19.5427	19.4568	18.8107	15.9486	11.864	7.29661	7.55633	8.21602	7.36229	9.12241	10.3383	11.8508	8.98915	8.40147	8.21372	10.0521	9.30761	10.0401	10.1651	9.54774	10.3748	8.98184	9.28455	9.82587	9.141	10.2086	10.4705	12.5766	13.0788	11.0626	11.6043	11.7206	15.1763	11.5151	12.3805	11.9058	10.9934	11.6043	12.5189	12.0941	16.5459	20.5486
	794.025	11.0199	14.5092	16.4883	18.5331	18.389	21.0723	19.7331	19.3706	16.6893	14.5124	12.1625	7.58185	6.91164	7.04185	10.6771	9.79974	12.309	10.3322	9.78534	8.9341	8.61543	9.07073	8.21225	10.4348	8.85724	8.73525	8.88272	8.68764	9.30899	9.95329	10.5038	10.0558	10.0098	11.4304	11.7225	12.5849	12.2934	10.5399	12.5166	12.2746	11.0745	11.9371	10.8957	13.688	13.2816	15.3493	15.5042	19.4847
	794.444	9.32012	10.1615	15.5396	14.3798	16.8884	19.8539	19.492	18.1685	15.0895	12.1166	9.77523	6.39679	5.59303	5.72401	7.39563	9.29463	10.5149	9.83413	10.0618	5.88208	7.8701	6.56347	6.4825	7.01068	6.3212	6.5938	7.37724	7.00572	7.37452	7.63172	7.84114	8.18583	9.86569	10.4522	11.0479	11.3264	10.2272	10.6812	9.83551	11.0802	9.7542	8.26084	10.2816	10.5597	10.5284	12.764	14.4462	20.1616
	794.863	10.7743	10.8877	13.8858	18.6032	19.5772	20.0314	19.5287	18.2028	16.6162	14.5673	10.4645	6.27534	5.60359	5.33471	8.20348	9.70564	11.055	9.72305	7.496	8.0711	6.86754	6.57586	8.99271	9.24199	7.30746	7.56715	8.2124	6.80624	7.38844	8.05392	9.30309	11.0852	9.80262	10.7451	11.9662	12.6325	11.5686	10.9446	10.3468	11.3451	9.77261	11.1176	12.463	9.89265	12.0133	11.2474	14.629	17.9552
	795.282	10.2222	11.0535	15.6033	16.8219	17.9387	18.9525	20.9699	19.4868	17.4719	12.5718	10.0842	7.76115	7.08682	6.0148	9.28245	8.9384	11.0794	11.8234	9.45547	8.34572	6.37288	7.47755	8.63705	9.75641	7.81184	7.22273	9.40634	7.56736	8.82037	9.60432	9.11645	10.3872	10.7248	11.864	12.2925	14.0552	11.0421	11.5782	11.1103	12.1037	11.3857	11.0183	10.8336	10.1899	11.1589	11.7355	14.0375	18.4769
	795.7	13.2769	13.2103	14.7947	16.8616	20.6502	19.138	21.2997	19.5329	16.6922	13.9565	11.8601	7.3771	8.84594	6.83288	8.7727	10.9359	9.14577	13.1536	8.82864	9.13764	9.83742	8.00337	10.2886	9.28429	8.31969	7.84311	8.01428	9.72192	9.05951	10.7536	8.82647	10.8644	10.4219	11.5261	12.2213	12.4752	11.8429	13.438	11.7553	12.0098	11.7808	10.9203	10.2204	14.4928	11.0381	13.1562	15.0087	20.9363
	796.119	8.67888	9.39668	12.1456	15.4922	15.4882	19.4643	18.5398	15.5513	15.4965	12.9022	9.45597	5.78087	4.16451	3.62577	5.9952	8.58403	9.55977	9.26798	8.19837	6.57882	5.12216	4.83858	6.41377	8.18905	7.60312	6.0471	6.73337	6.2107	7.87701	7.90417	8.84686	8.62083	9.45897	9.35222	12.35	10.9949	10.8719	11.3874	10.7902	9.82654	10.701	8.83104	8.06718	8.43908	8.99835	11.1698	10.6557	17.9177
	796.537	11.0173	12.4137	17.6921	17.7845	20.7432	21.2032	22.8032	19.3426	18.0044	14.9721	12.4551	8.084	5.92386	7.94032	8.54518	11.1175	12.993	11.7739	9.78134	9.56664	7.82839	7.27376	7.56214	10.8183	7.49687	7.39362	9.94459	8.79988	8.7714	8.74449	11.3696	9.27632	10.3864	11.9456	11.7733	11.235	11.8963	12.2714	13.5484	12.5563	10.6012	10.2216	11.1648	9.56675	12.4183	13.5264	14.134	18.604
	796.956	9.15273	11.8688	13.9009	14.7113	16.9702	17.7079	17.4925	18.1297	17.4927	11.4582	9.3617	3.9158	6.34158	6.74378	7.62718	9.5501	11.0485	10.2263	9.5413	7.77367	6.43073	7.92909	7.83127	7.10333	5.29622	6.43799	5.69503	6.8832	8.24114	7.73258	9.72188	9.38772	10.5744	10.1299	9.98376	13.3166	10.9195	10.0845	11.0866	9.25272	9.75956	10.6187	10.0317	10.6992	11.4083	11.5304	14.6371	18.9689
	797.374	10.7866	12.3387	14.8011	15.6118	15.0402	18.4775	21.6552	18.6098	18.7947	16.4234	11.9793	8.80599	6.22731	6.49557	7.5183	11.3119	11.3491	11.9704	9.96646	9.09946	9.80723	7.18559	6.33656	10.3779	9.39191	8.65318	8.9281	7.66145	8.15832	10.1375	11.8519	11.3393	10.4438	11.8267	12.5465	11.2971	11.8501	12.956	13.4982	12.1304	12.395	11.03	9.54889	11.9896	12.3382	14.2264	15.9491	21.3093
	797.792	9.36115	14.1089	14.7094	15.2385	16.943	19.5397	17.6112	17.5508	19.8303	14.6947	11.4742	7.06911	5.16205	6.3822	9.02615	8.94724	9.93167	10.9557	10.1325	8.21778	7.38081	7.46791	8.26596	7.90436	7.06825	9.17223	7.16713	8.87898	8.07585	8.71929	10.2089	10.002	11.4779	10.5695	10.4577	11.7721	12.0032	11.7626	12.9177	12.1723	12.8109	12.4516	12.1715	12.8703	10.7399	14.1187	14.1026	18.4448
	798.21	8.50562	12.7022	13.8886	17.5627	17.7009	19.5905	18.5114	20.4119	19.1867	14.3199	8.90198	5.45193	5.44788	5.99037	7.29374	10.5772	10.6213	9.66084	9.76302	7.84683	7.52984	7.10007	7.52247	8.55389	8.70289	7.35688	8.02412	8.35928	8.3187	8.53384	8.65265	9.56806	9.33962	10.597	12.1136	10.7098	10.4598	10.4277	11.8196	10.4606	13.343	8.70097	10.6454	10.5194	12.5625	11.4816	15.4103	19.9657
	798.628	11.0181	13.3031	15.3475	16.0204	18.5902	20.3415	20.6839	20.448	17.1315	15.0349	10.7013	7.37313	7.5041	8.18315	7.84789	9.12054	14.2312	12.1969	9.7803	7.5987	7.67323	8.7938	8.81304	8.44302	8.7183	8.96672	8.99813	10.0054	9.66677	9.69576	9.40792	9.03202	11.1104	10.4296	12.0331	12.4804	14.4218	14.923	10.9588	11.7266	8.99439	12.3798	11.3145	10.8191	10.9368	12.6049	15.7559	15.9024
	799.046	10.7433	13.3266	16.2367	16.7651	17.9068	19.2294	18.577	20.3429	18.557	12.4361	11.6823	7.79651	6.42393	6.42147	7.72622	9.13666	10.3925	10.8903	10.4596	8.26835	7.81708	6.86611	7.93296	6.81685	10.3557	8.49037	7.21123	7.29941	10.3517	10.6529	8.25972	10.3406	9.03796	10.9144	11.5436	11.7348	12.0771	11.835	10.4734	11.2474	10.6372	11.7689	9.77109	8.86761	10.806	11.3644	15.7837	17.0802
	799.464	11.6469	12.1893	14.2504	17.7997	19.3737	17.6822	18.7531	20.662	16.6331	14.673	10.8769	9.45464	7.94147	7.52782	6.51784	9.55668	11.7457	11.841	11.0087	9.72927	8.61405	7.91653	7.56251	8.09358	9.37416	9.36832	7.94643	9.38603	9.36653	8.89314	9.8656	10.0814	9.22167	11.4945	11.1547	12.6346	11.4201	12.3552	11.1241	12.0186	10.1546	11.9166	12.2682	13.5365	11.8777	15.8119	15.3326	19.0848
	799.881	9.45218	11.6295	14.564	18.9816	17.5391	18.0016	17.4957	16.3037	18.0628	13.1736	10.6203	7.00059	6.03524	6.44426	7.75364	9.30393	9.89454	12.1285	8.90228	7.90257	8.76006	6.76047	8.47474	8.74134	8.6395	8.52051	8.56358	9.18399	7.93097	8.80408	9.13919	9.35807	8.06226	9.54892	10.6619	11.5563	11.2138	11.752	12.79	10.7857	12.4331	8.76278	9.93652	11.4417	9.79007	12.9887	15.8397	17.9649
	800.299	11.3954	11.5076	13.7269	16.1386	17.2869	19.1928	16.0945	18.7521	14.4518	13.0616	9.5364	5.2268	6.73482	5.77049	8.04212	9.45809	9.24487	8.01319	11.9828	7.78676	7.20581	5.60183	8.87809	8.75923	7.52799	7.4243	6.64733	7.44987	8.17107	7.87688	9.47736	10.4913	9.93014	9.56846	11.5055	10.2566	10.6692	11.6507	11.2935	10.5564	10.9484	9.16248	9.82584	9.20039	9.50826	15.5549	14.9102	16.185
	800.716	10.8267	11.6784	13.7564	12.2744	17.3241	16.7757	16.8492	19.6467	15.6078	13.6467	8.58738	6.61648	6.47383	5.64522	7.92283	8.5306	10.4732	8.16427	9.33998	7.00994	6.56484	7.83334	8.63931	8.39643	9.17876	6.94426	8.23621	7.13653	9.08605	7.15707	8.11044	9.11827	10.2889	10.4352	10.3979	10.0576	11.6022	11.6758	10.8091	11.0829	11.6026	11.2227	8.66535	9.36204	11.0412	11.6118	11.7289	16.0543
	801.134	10.9978	11.8488	12.6241	16.641	19.3853	17.3901	21.9349	19.5447	14.7947	15.4891	11.6586	6.49207	8.14357	8.14044	8.48679	9.49809	11.3022	12.8753	9.89416	6.7594	9.20982	7.71874	8.65722	9.17873	10.3318	7.95275	8.37465	7.37136	8.31804	8.54301	8.98275	9.69659	10.7327	11.3988	10.8321	15.173	10.9423	11.9516	11.5961	12.6203	11.5002	10.8626	12.104	10.945	11.5188	12.114	13.2022	18.0778
	801.551	8.93413	12.018	13.6658	16.0928	17.3931	16.6973	16.0488	16.2946	16.0935	13.2817	10.9856	5.12053	6.08476	4.97653	6.9944	8.29271	8.08843	8.73431	8.30553	7.43626	5.80008	8.65101	7.89699	8.9408	8.20545	7.96793	5.59376	7.82636	7.88344	7.92529	7.92849	9.90193	9.73717	8.49466	10.5427	10.7635	11.6484	9.7056	12.2566	11.6329	11.3956	10.1151	9.88624	9.8266	11.6926	12.1372	14.8406	18.6108
	801.968	8.05604	8.3699	12.6723	13.6541	15.5384	16.5837	15.7897	16.3256	14.8512	12.4666	7.38413	5.26894	5.54214	4.84751	5.49625	8.71712	9.45448	7.13539	7.91871	6.51912	5.0187	4.5964	6.09616	6.39845	6.32391	5.61313	7.67561	4.74894	6.7701	8.36388	8.26563	7.48739	7.63491	9.36192	10.2521	8.894	10.0687	9.34522	7.93081	7.34774	8.49955	11.4172	6.60338	7.56234	10.6499	10.8802	10.1819	13.1523
	802.385	10.023	11.7796	13.4375	15.294	17.0375	19.1092	16.269	16.227	14.8922	14.1865	9.2207	7.23003	5.55743	5.69418	6.88927	11.3362	10.4286	9.7201	8.20972	8.27144	6.3569	7.90128	5.98291	8.08429	7.10231	7.75498	8.18547	6.86619	8.25968	8.70544	7.31965	9.38506	9.52743	10.6205	9.65731	10.7022	11.4733	11.1439	8.97885	12.1953	10.94	9.90503	9.27024	9.58632	12.2049	11.2311	15.0719	20.3671
	802.802	9.00116	10.6316	13.9148	15.6293	13.2888	17.9929	17.0433	16.7048	15.6453	13.0996	10.6477	7.94757	4.45848	5.57097	6.9087	8.62886	11.1371	11.1013	8.90771	8.42855	8.7654	8.05562	7.17366	8.49314	7.37672	7.65142	7.59598	8.10719	7.48872	7.13305	8.31181	8.94095	9.12777	9.31914	10.5176	10.2852	11.8508	10.7943	11.3195	9.68187	9.69514	9.67497	9.03077	10.1873	11.7804	13.1936	13.4892	17.0763
	803.219	8.42038	12.876	12.7723	14.2012	16.9784	17.741	18.2504	18.1866	15.6812	14.118	12.4977	8.38509	5.16696	6.84011	7.75552	9.06052	11.7072	9.49852	9.33399	8.7161	7.98685	7.8094	6.79795	8.64163	6.50132	8.80048	7.98182	7.68056	8.75691	8.0031	7.68174	10.3765	10.3458	10.389	10.4374	11.8776	10.4942	10.1827	10.1852	10.0872	10.2289	11.8952	11.98	11.6488	11.5007	9.51476	16.6152	17.9545
	803.635	10.2434	11.5651	12.3544	14.3738	16.5695	16.4514	15.7972	18.509	16.7096	10.6078	10.2696	7.00033	5.3163	4.19547	7.90842	8.66447	10.2284	9.78775	7.45372	5.64223	4.53414	7.02803	8.25101	6.71919	8.55655	8.4387	6.02805	7.13701	8.7729	9.08674	8.99646	8.88335	10.022	9.73954	10.9793	10.6645	10.1668	11.2215	8.91217	10.7452	9.47897	10.7512	8.53463	9.22081	12.1362	12.6018	12.8921	17.483
	804.052	10.5655	14.1135	15.1788	13.8143	18.2184	15.6008	17.7336	18.5456	15.1685	12.6128	9.72609	6.87388	5.60716	6.02539	6.8119	8.13038	7.51568	10.0795	9.36951	7.26862	8.01724	6.51046	7.34873	7.63875	8.06161	7.31958	6.53302	7.59806	7.7628	9.21181	9.01424	8.14338	10.5568	10.5242	11.1058	11.5854	11.3445	11.3714	11.1299	10.2537	10.1394	8.95537	10.0213	10.2495	8.92775	11.9792	12.7541	17.0122
	804.469	8.62956	11.6232	12.86	15.9201	17.3897	17.8627	17.9346	18.8927	16.5065	12.2248	10.7454	8.44262	4.49939	8.57367	8.3665	9.39914	10.9652	10.2468	10.2153	7.56078	6.29929	7.59645	7.50273	7.40228	7.7011	8.6077	7.78931	7.62119	9.50404	7.62825	9.91317	8.73805	8.43672	10.0764	10.2988	11.5078	11.6112	11.2779	11.9426	10.4135	11.0715	8.59208	10.3199	10.2807	9.26372	14.1265	14.105	18.2467
	804.885	12.3003	10.9111	14.3816	16.5598	18.1815	17.7688	17.989	17.7839	15.9807	14.6857	9.92711	6.77459	8.17988	7.33088	7.41283	10.1209	9.07372	14.6631	9.8364	8.12542	8.73822	8.28787	8.31765	7.555	7.46698	8.25291	8.92908	8.65606	9.30316	8.29799	10.7081	9.71723	10.1893	11.7433	10.2247	11.6559	11.4135	12.2119	12.3695	10.4451	10.4594	11.4909	9.41014	10.3119	12.0794	13.8436	13.3253	18.9799
	805.301	8.52395	12.1354	14.5642	14.9686	13.0386	14.9907	14.9277	14.4652	14.8639	12.2908	10.8034	5.80028	4.24096	6.78293	7.8509	8.0602	8.81951	10.7142	9.03798	6.10844	7.14182	7.10151	7.14623	8.35622	6.83937	7.38151	6.09107	6.31017	7.02261	8.42559	8.76194	8.59425	8.65538	9.55191	8.98091	9.52821	7.35458	10.308	10.3105	9.56494	10.0958	10.6018	9.29759	8.88046	9.31375	10.448	15.5003	15.9671
	805.717	8.23677	11.2601	13.2544	15.1486	17.6687	15.9146	16.292	18.4489	15.9074	14.6081	8.83182	7.08836	7.93306	4.53144	6.88396	6.82377	9.52849	10.1861	7.41023	8.70579	6.07653	7.92204	6.23292	7.45788	8.2762	8.54481	8.59522	7.56551	7.96028	8.22678	8.78033	8.99506	9.62764	10.7322	11.0115	10.9122	9.82669	9.94224	9.02424	11.6575	9.72787	11.8045	10.1273	10.2121	9.6444	11.2879	11.7323	17.873
	806.134	10.3938	10.5313	14.4759	14.1383	14.8786	13.712	17.9585	16.5799	16.0854	12.1987	8.8502	7.10311	5.82022	5.81799	8.02453	6.97752	8.44127	9.93145	7.15062	5.72506	6.35981	7.13122	7.30902	7.47339	6.86799	8.56259	5.99173	7.58125	7.74563	9.43709	8.7986	8.15075	8.86543	9.01055	10.2917	12.1879	9.96437	9.18659	8.91196	9.21557	8.44836	9.59466	9.20118	8.33285	9.04096	11.8032	13.5782	15.8633
	806.55	7.96448	11.0051	13.4587	13.869	13.7163	17.1751	16.0619	17.937	15.9732	11.6485	8.86833	7.54471	6.68562	7.39403	8.46417	10.2081	9.98387	9.39891	8.40541	5.05384	7.45757	6.06721	8.92195	9.45941	7.40145	7.93982	7.505	7.48339	8.91993	7.7173	8.04516	7.39874	9.58033	9.99986	9.56854	10.6149	11.9817	11.7985	12.0821	9.49457	11.7217	10.6679	9.22002	9.66832	11.2462	12.3202	16.0949	18.2888
	806.966	8.74814	11.3297	11.5382	14.1962	17.1804	15.7137	14.6045	13.112	14.1142	10.8076	7.59648	7.13219	3.42091	4.13202	7.63332	6.72585	10.699	8.03309	8.97488	6.15911	5.16303	4.99878	5.87116	5.13431	6.24553	4.36299	6.7683	7.04421	7.89343	6.97066	6.84683	8.47298	8.55264	9.43658	8.94888	8.92102	10.2406	10.0037	9.21164	10.0353	9.00499	7.91831	8.15193	8.66055	11.5823	10.6993	10.641	15.2432
	807.381	8.76255	12.4076	13.0582	14.6686	17.0591	16.7889	18.3603	18.446	15.3034	12.7019	7.60899	5.28652	6.99587	6.85047	6.93794	8.70187	8.76816	9.57236	8.57476	7.9515	7.48512	7.84884	7.75201	7.51636	7.42879	7.45501	6.15172	6.71441	7.90644	7.41853	9.62349	8.67983	9.44089	8.96491	11.2045	10.8833	10.6112	10.4106	11.7312	10.8351	9.15055	10.8395	8.70972	9.26295	8.62261	9.56281	13.3232	16.6408
	807.797	8.93063	10.912	12.0268	12.2935	14.9882	17.7168	17.1938	18.4757	17.0799	13.7343	10.0658	7.72788	4.71909	6.2897	7.37457	8.85646	11.0127	10.0046	6.78773	7.27772	6.81561	8.53919	8.29997	8.18885	7.57129	5.40715	6.79036	8.32103	7.33687	7.64901	8.08788	8.98359	10.069	10.0529	10.9019	11.4745	11.2187	10.8184	11.4861	10.1988	10.0818	9.53295	9.95052	10.0142	10.2068	11.3948	13.845	18.3859
	808.213	8.78824	10.9264	13.6986	15.0119	16.5088	15.6354	15.1205	16.2801	16.8101	9.69909	7.34333	7.16489	3.86617	7.01369	7.3843	9.14968	8.93345	7.79165	8.87732	7.14983	6.8246	8.41474	6.97046	8.19966	8.62698	7.09013	7.42889	8.44616	7.6964	7.22144	6.65635	8.31837	8.50418	8.79573	8.66884	9.19171	10.7605	9.78856	9.12168	9.68851	9.43959	8.88266	8.87175	7.66802	9.74853	10.7484	12.026	16.3454
	808.628	8.64308	13.6723	13.2608	15.7789	16.526	16.8557	14.9865	15.7045	16.8276	13.7668	11.6751	7.45927	6.45034	7.88073	8.6714	9.15924	9.22224	10.864	10.8305	7.98314	6.42183	8.55939	8.18542	8.87018	7.98175	9.16228	7.68874	8.11221	7.2375	7.33852	10.106	8.32706	10.1806	9.88107	9.64211	12.4218	12.429	10.0601	10.7192	11.1403	9.84317	9.95366	9.29091	10.4807	11.0179	13.5736	14.3794	16.3625
	809.043	7.26321	12.4727	12.3723	14.2943	13.8393	17.7812	16.0559	17.0594	15.6768	10.8823	10.391	6.60695	5.16682	5.02137	7.54372	8.60649	9.37384	9.76209	9.03688	8.26888	7.79805	4.89728	7.52401	6.89305	6.02665	5.55602	7.9509	7.66488	7.7142	7.89616	7.7837	8.04677	9.7541	9.40381	8.36708	10.5949	10.0743	10.7269	9.67279	8.13618	9.1986	9.30185	8.89227	9.6072	10.2439	10.939	14.2302	17.2455
	809.459	10.0768	10.2236	13.6226	17.5096	15.8451	17.3843	16.7091	17.8578	15.2858	13.6826	7.52852	7.20432	7.19897	6.33267	7.8533	9.76619	9.96508	8.53404	10.0419	10.5073	7.13665	7.50577	8.62623	7.18094	7.36015	8.94385	7.72299	8.6074	7.73875	8.91145	8.25467	9.92027	8.28652	11.2026	10.3307	11.2063	11.2953	11.4172	10.767	10.4001	11.0735	9.99799	9.60677	9.63778	13.7547	12.4702	15.787	19.0304
	809.874	6.84288	9.33757	11.8437	15.2938	12.5649	15.6197	17.3661	15.6752	12.6803	10.6595	6.53573	6.93809	4.04421	2.74323	6.44581	5.39554	9.0111	8.42076	8.81457	5.27029	6.74625	6.16056	6.76062	6.1365	6.46056	7.15177	4.57229	7.94393	6.93992	6.62202	6.82611	9.65904	7.5169	7.88639	9.71578	9.96698	9.30348	8.55716	9.86771	11.3575	8.46368	7.75631	7.57212	9.37086	8.88167	8.33984	11.4566	17.0082
	810.289	7.63947	9.20738	11.721	14.2693	14.4174	13.6822	15.29	16.4625	11.825	8.78309	8.29923	3.47769	4.63348	5.3554	5.3131	7.8288	8.75126	6.47201	4.4884	4.86632	5.65889	6.86213	6.09973	5.61686	5.94795	7.03924	6.62088	6.23248	5.77803	4.42568	8.3015	7.53131	9.04276	8.8943	8.22488	10.108	9.68539	7.25872	8.95654	7.94358	8.08705	7.23939	7.45297	7.30661	8.26782	11.5377	10.134	14.9627
	810.704	4.53124	8.30483	10.3737	14.9092	11.4071	14.4741	13.3512	12.8989	13.3323	11.003	5.54496	3.77577	2.90228	4.78692	4.46128	5.56352	6.79004	6.34521	4.07654	6.40977	3.59644	3.57614	5.97727	2.81459	5.69607	3.26606	6.5078	3.58576	5.08164	6.65309	6.18357	4.21503	7.46332	8.22053	7.59218	8.03429	7.78928	7.93598	7.36852	6.36881	8.1048	6.44913	8.02262	5.67879	7.0112	9.0493	9.81767	12.0313
	811.119	8.29955	9.86453	12.843	11.8927	16.1577	13.4372	13.0766	15.4829	10.9864	10.1451	8.48208	5.23954	4.94478	2.90758	6.63461	5.86176	8.50632	7.91372	6.05789	5.58603	4.9907	6.06531	4.9013	5.50731	5.17763	7.72494	5.4991	6.3759	6.04039	5.88989	7.09866	6.68037	7.65792	7.84166	7.71766	9.8025	8.40701	8.08609	7.25055	6.3829	7.98956	8.4832	7.62447	7.33884	5.58942	10.7488	8.48222	13.1065
	811.534	9.88776	13.5943	12.1058	13.4477	14.5137	16.2223	15.6969	16.4218	16.2191	10.0206	9.96694	5.83485	4.37289	5.53687	7.2278	8.59754	9.37807	9.91447	9.60154	9.51769	8.89237	5.94084	8.18728	8.88543	6.65296	8.39851	7.04961	7.43597	6.52885	8.46494	7.45348	8.3693	8.47842	9.55061	10.3498	10.6433	8.18524	11.1601	8.20891	9.3294	9.74257	8.77226	9.58684	7.50551	9.44343	10.6047	14.2823	15.5881
	811.948	7.8651	10.5284	11.9794	14.2438	12.7089	15.3385	13.8994	13.4388	16.4048	10.7817	8.07965	5.70179	5.98974	2.62863	5.94014	6.46267	8.25989	8.23335	6.08523	7.15434	2.92438	6.23116	7.5219	6.61161	6.40123	6.70763	7.06548	5.93888	7.01944	7.25605	8.60212	7.89473	8.31861	9.37269	8.18925	8.67451	9.65137	10.5194	8.63202	9.75113	10.8346	9.87411	6.26636	9.17734	7.21884	11.1347	13.292	15.6232
	812.363	9.30891	9.93904	10.9374	14.4405	12.4402	16.0003	15.4734	14.0853	14.0611	11.1106	10.7564	6.01233	5.7148	6.59147	5.52216	8.06678	8.57057	9.96687	6.81338	5.06541	6.00614	5.55557	6.03573	5.95493	6.15308	8.57481	5.66949	7.00806	7.16002	6.83014	6.35758	8.21557	8.16435	8.80099	9.96637	10.3469	9.80159	9.34921	10.1463	10.5845	7.51325	10.0397	6.84402	10.5633	7.07978	10.3223	11.7939	15.4944
	812.777	8.70494	11.6837	11.7442	11.4036	13.8657	15.433	15.5219	15.3448	13.5048	10.2537	7.53822	6.61954	6.46764	6.02435	5.24789	8.81451	7.30778	7.28429	7.26186	6.21042	7.14584	6.40889	6.74264	6.78813	6.70905	5.95498	7.75531	6.79565	6.10505	6.73918	6.60524	7.74481	8.09989	8.3269	9.11864	10.1433	10.682	10.0483	9.49947	7.79523	8.07509	8.98231	8.54676	8.93116	8.716	10.1849	12.5166	16.9559
	813.192	7.61741	9.21586	9.76144	12.8248	13.9029	13.7722	15.2553	12.7962	14.4438	10.1322	8.29945	6.04731	4.42157	5.59851	5.11579	7.24438	9.05145	7.87667	7.56687	5.8025	6.46255	5.72759	8.00248	6.26182	5.11255	5.04213	5.83208	5.05166	5.28123	6.19415	6.85133	6.9691	7.67041	8.14804	9.69388	8.3966	8.6415	8.73191	8.70852	8.22042	8.63653	8.73347	9.13162	8.95511	9.06305	11.2334	10.4871	15.2304
	813.606	8.27007	8.14005	11.3354	13.3172	15.1715	14.2673	14.825	14.6559	13.2688	10.1542	7.57481	4.43445	3.39722	4.5771	5.56632	7.26008	7.34324	8.18078	7.44018	6.09873	4.50543	6.29999	5.66918	6.27539	5.52812	6.24983	4.80565	6.00449	6.37526	4.176	5.95068	6.9842	7.32528	8.36731	8.61091	9.83701	9.87997	8.75083	8.86375	7.83307	7.4381	8.47888	6.61717	7.90973	7.46078	12.2812	11.5436	15.4408
	814.02	7.80969	8.62816	11.6709	11.018	12.5666	13.8317	13.3093	16.0644	13.2973	11.0739	7.44224	5.18464	3.70056	5.03083	6.60586	7.13016	8.36908	9.06134	4.30164	6.25397	5.0795	5.47173	6.09707	5.6053	5.13463	7.06282	5.85727	4.24757	5.78622	7.35198	7.79838	6.89922	8.15669	8.68837	8.18688	10.8083	7.33422	8.22996	6.69626	8.52661	6.50537	6.57839	6.49029	6.85967	8.2895	9.40161	11.2231	14.9404
	814.434	8.14365	7.70128	10.2896	13.2153	14.1445	13.2348	13.6443	14.7149	11.8083	12.5938	5.96492	4.30387	5.33877	3.55782	6.47114	4.37357	6.93909	7.06089	6.17721	5.69606	4.94763	5.06027	4.3037	5.88972	7.17485	4.13881	5.08579	4.01909	5.79705	5.21267	6.4342	7.31282	7.35475	6.17421	7.64799	9.04361	7.71533	8.51569	6.98261	7.86457	7.19645	8.65029	7.77464	7.48338	8.14216	8.5629	10.3791	12.2954
	814.848	6.3991	11.0224	10.6212	14.0188	15.5724	14.1954	15.5338	14.4352	13.8021	10.9651	5.97605	5.94746	2.82294	4.45557	7.0726	7.74106	8.69005	9.96144	8.3476	7.27602	6.23149	5.06971	8.76254	6.31239	6.10322	6.82172	6.40177	6.63204	6.65484	7.72006	7.48221	8.33009	7.2775	9.63351	7.21807	8.70284	9.81553	7.85448	8.64167	8.8302	9.65852	8.39131	6.79781	8.41539	10.6046	10.8094	12.9981	13.5681
	815.262	11.2151	11.5119	12.827	16.8475	15.2836	17.0286	17.7349	14.9181	14.1264	14.2908	10.7729	6.99866	6.54707	7.28826	6.64043	7.31375	9.71832	9.68709	9.94554	6.42957	7.65912	7.75692	9.47205	6.8715	9.23637	6.96582	8.76646	6.76051	7.87652	7.39045	8.06975	8.74453	9.38373	9.64785	9.7867	10.3873	9.83014	11.1211	11.402	12.7888	8.44675	10.6081	10.2119	9.19409	11.4373	11.6846	12.6703	18.2369
	815.676	8.02094	9.6317	9.55415	15.6194	12.8046	12.8268	16.0439	13.0891	13.0797	10.5434	8.38955	5.36747	5.2145	3.72322	5.31908	6.73718	5.51888	5.79068	6.06148	4.43488	5.96465	3.81277	5.85781	7.15543	7.07206	5.09687	5.50236	6.29406	4.97457	7.62751	7.50284	7.04476	8.20977	8.23649	8.12881	9.08548	9.96564	9.23409	7.01494	7.62854	6.95694	8.27651	7.81064	8.59203	7.36187	8.60254	12.3388	18.439
	816.089	7.5512	8.69759	12.2355	11.4196	13.9189	14.7263	13.5724	13.1091	12.4904	9.35275	6.60186	4.9277	3.43191	2.68481	4.7353	6.89416	7.8546	8.69929	6.35983	4.1551	5.6893	4.95004	5.44771	4.13444	8.03634	6.04499	6.42924	5.11431	8.26311	7.41113	7.86113	6.24918	6.57786	6.61963	8.69885	10.0572	9.73443	5.98413	8.26548	6.00301	8.19715	7.5984	7.11143	8.91249	9.50313	11.0281	10.095	13.2677
	816.503	6.28141	6.18266	11.0077	10.0365	14.1101	15.8622	15.4827	12.3686	13.1321	9.07347	9.17526	5.2393	5.38499	4.78483	6.08213	7.35239	7.87406	6.83132	7.10008	5.889	4.13496	5.6712	6.16135	6.9078	6.41769	4.84797	5.52442	7.03469	5.6036	5.82929	7.64882	6.16362	7.78476	10.8218	7.7142	7.92166	10.9938	10.2255	8.28595	8.89005	9.45007	8.30969	9.41034	7.85626	8.54116	10.1917	9.94555	12.0424
	816.916	6.13547	10.8067	9.30088	15.0919	11.7875	14.7993	14.11	14.8789	11.94	11.0667	6.48379	6.60282	4.34863	4.94654	6.39458	5.74903	7.01645	9.32521	6.5366	4.89563	5.86042	5.11669	7.15922	7.34036	5.88601	7.82992	4.08763	7.1716	7.08286	7.56243	6.73829	6.38143	7.34494	7.57353	8.9661	9.9867	8.66817	9.02067	8.72175	6.58118	7.27669	6.80302	7.2896	10.0376	10.5382	10.3901	11.8942	14.9551
	817.329	8.90366	9.08236	12.6445	13.713	14.8125	18.1531	16.3478	17.2491	14.1201	12.9197	9.22213	4.36331	5.26216	5.10985	6.1132	9.75473	7.18148	8.03494	6.5538	5.34162	5.01596	6.41269	5.77059	4.99903	6.45047	7.98587	5.81706	6.23174	5.75466	6.20373	5.94064	8.53096	6.81195	7.9013	9.43918	9.16851	9.18761	9.86663	9.85514	10.3102	9.08538	8.21294	7.73871	8.67055	10.731	10.591	12.627	16.4397
	817.743	8.60277	10.7042	11.5689	11.0629	12.798	14.7195	16.549	14.023	12.465	10.8206	8.03404	7.69387	5.42694	4.97279	4.9335	6.07592	6.61282	8.49581	7.44744	5.21111	6.46629	6.42979	5.78598	6.26545	7.70616	6.24288	6.23025	6.60884	7.12044	7.14179	7.5916	7.43358	7.4762	8.74548	9.35168	8.83008	10.208	10.0303	9.32472	8.27012	8.00541	7.9557	9.48364	8.22794	9.10428	7.31162	12.309	13.223
	818.156	7.16324	9.45424	10.4908	9.82781	14.8964	14.2872	15.3337	15.4714	12.3478	11.0057	7.60191	6.35504	4.68714	4.68535	5.09817	6.09405	6.48517	6.1705	6.00503	5.66222	4.90023	4.87257	6.93559	6.56345	6.34896	5.98927	6.11589	6.02597	6.15663	5.66117	6.44284	7.04724	8.05396	8.66839	7.34546	9.34172	7.74129	8.81997	8.37542	9.81552	7.75244	8.25942	6.48542	9.49816	9.79556	8.73029	9.1711	11.8091
	818.569	6.53491	7.2362	11.1657	11.6121	12.2452	13.2223	15.3876	12.0756	13.6303	8.89686	6.10289	4.25158	4.09669	4.09512	5.26656	6.26462	7.83913	7.37164	6.46706	5.39072	4.04966	3.88298	5.53956	5.88581	6.23276	4.50774	4.66974	6.28903	4.94261	5.79699	5.76015	8.09692	6.68877	8.18105	7.93829	7.67008	8.01908	8.29777	8.26476	6.24296	7.50182	7.0241	7.23134	8.43775	8.99693	9.46184	11.5041	14.9499
	818.982	7.21356	10.3275	11.2048	13.8875	11.0114	16.1461	15.2823	13.3768	11.6574	9.85159	8.72705	6.24731	5.48137	4.41386	5.43599	6.88526	9.94452	9.46872	8.25961	5.9944	6.38602	5.19543	4.41865	6.46892	5.8376	7.12796	5.6233	5.58284	5.2079	7.67881	4.83658	7.611	8.39022	8.41752	8.53507	9.65169	8.42436	9.85339	9.27768	7.51777	7.10985	6.62576	7.98231	7.68327	10.0316	8.79162	11.8996	15.3682
	819.395	9.02432	8.72095	11.5343	13.8989	15.0133	14.3993	13.8609	12.6002	12.9114	10.6299	8.73419	5.18493	5.18108	6.39771	7.25391	8.0893	9.20991	7.69962	7.67591	7.02358	6.24598	8.66613	6.84737	7.03719	6.8161	5.7619	7.10187	7.28792	6.08085	6.87	7.55596	6.6908	7.18416	7.28035	9.11152	9.78185	9.06044	9.58366	8.72252	10.3105	6.83662	9.59404	9.15085	7.37569	10.8764	9.15076	12.2648	15.1976
	819.807	5.74673	8.72699	10.2598	11.5105	10.2289	15.0497	14.8271	13.2394	11.5194	11.8706	7.20687	3.50989	3.65977	5.18269	3.47824	5.2467	5.79735	9.18668	6.4995	4.83206	4.79675	4.62514	5.56735	4.78861	2.78401	5.7659	5.89998	4.74043	5.96088	5.59303	5.90718	6.0774	7.28251	6.55686	8.32003	7.09676	6.80004	7.92243	5.9129	7.66856	5.30554	7.76527	6.97691	5.81042	7.20016	9.1571	10.3167	12.2765
	820.22	6.57962	8.58093	9.95726	10.09	10.7278	14.9167	13.7359	12.7898	10.2927	10.1933	6.29825	5.50371	4.12472	5.03939	6.0601	6.00712	8.48843	7.71895	6.21533	4.54744	5.38794	4.34394	6.00649	5.22059	5.85703	7.15169	5.37336	5.47966	6.22052	6.65378	6.86477	5.98524	7.4828	7.09009	7.53587	9.31609	8.2001	7.2406	8.18026	6.56503	7.69302	7.07215	5.82464	8.18082	5.20023	7.58597	9.08807	10.2796
[truncated: 23 more columns]

## Sheet: Figure 4a
		PP		CuPP
		X-axis	Y-axis	X-axis	Y-axis
		0	-5.083e-06	-0.4	5.52174e-05
		-0.001	-4.742e-06	-0.401	5.52769e-05
		-0.002	-4.588e-06	-0.402	5.53652e-05
		-0.003	-4.481e-06	-0.403	5.53234e-05
		-0.004	-4.406e-06	-0.404	5.53904e-05
		-0.005	-4.334e-06	-0.405	5.53399e-05
		-0.006	-4.276e-06	-0.406	5.54035e-05
		-0.007	-4.216e-06	-0.407	5.53528e-05
		-0.008	-4.171e-06	-0.408	5.54147e-05
		-0.009	-4.118e-06	-0.409	5.53631e-05
		-0.01	-4.08e-06	-0.41	5.54293e-05
		-0.011	-4.033e-06	-0.411	5.53737e-05
		-0.012	-3.998e-06	-0.412	5.54353e-05
		-0.013	-3.955e-06	-0.413	5.53799e-05
		-0.014	-3.925e-06	-0.414	5.54429e-05
		-0.015	-3.887e-06	-0.415	5.53875e-05
		-0.016	-3.859e-06	-0.416	5.54497e-05
		-0.017	-3.821e-06	-0.417	5.53953e-05
		-0.018	-3.799e-06	-0.418	5.54569e-05
		-0.019	-3.763e-06	-0.419	5.54005e-05
		-0.02	-3.74e-06	-0.42	5.54626e-05
		-0.021	-3.71e-06	-0.421	5.54061e-05
		-0.022	-3.69e-06	-0.422	5.5468e-05
		-0.023	-3.66e-06	-0.423	5.54129e-05
		-0.024	-3.642e-06	-0.424	5.54741e-05
		-0.025	-3.611e-06	-0.425	5.54181e-05
		-0.026	-3.593e-06	-0.426	5.54798e-05
		-0.027	-3.566e-06	-0.427	5.54224e-05
		-0.028	-3.551e-06	-0.428	5.54856e-05
		-0.029	-3.524e-06	-0.429	5.54284e-05
		-0.03	-3.51e-06	-0.43	5.54908e-05
		-0.031	-3.486e-06	-0.431	5.54322e-05
		-0.032	-3.472e-06	-0.432	5.54959e-05
		-0.033	-3.447e-06	-0.433	5.54383e-05
		-0.034	-3.436e-06	-0.434	5.55001e-05
		-0.035	-3.411e-06	-0.435	5.5443e-05
		-0.036	-3.4e-06	-0.436	5.55064e-05
		-0.037	-3.378e-06	-0.437	5.5447e-05
		-0.038	-3.365e-06	-0.438	5.55112e-05
		-0.039	-3.343e-06	-0.439	5.54509e-05
		-0.04	-3.333e-06	-0.44	5.55144e-05
		-0.041	-3.311e-06	-0.441	5.54555e-05
		-0.042	-3.303e-06	-0.442	5.55205e-05
		-0.043	-3.282e-06	-0.443	5.54614e-05
		-0.044	-3.273e-06	-0.444	5.55252e-05
		-0.045	-3.252e-06	-0.445	5.54645e-05
		-0.046	-3.244e-06	-0.446	5.55292e-05
		-0.047	-3.224e-06	-0.447	5.54676e-05
		-0.048	-3.216e-06	-0.448	5.55329e-05
		-0.049	-3.196e-06	-0.449	5.54731e-05
		-0.05	-3.19e-06	-0.45	5.55363e-05
		-0.051	-3.169e-06	-0.451	5.54766e-05
		-0.052	-3.162e-06	-0.452	5.5541e-05
		-0.053	-3.144e-06	-0.453	5.5481e-05
		-0.054	-3.138e-06	-0.454	5.55463e-05
		-0.055	-3.119e-06	-0.455	5.54856e-05
		-0.056	-3.114e-06	-0.456	5.5551e-05
		-0.057	-3.094e-06	-0.457	5.54887e-05
		-0.058	-3.089e-06	-0.458	5.55538e-05
		-0.059	-3.072e-06	-0.459	5.54917e-05
		-0.06	-3.066e-06	-0.46	5.55588e-05
		-0.061	-3.049e-06	-0.461	5.54979e-05
		-0.062	-3.043e-06	-0.462	5.55626e-05
		-0.063	-3.026e-06	-0.463	5.55009e-05
		-0.064	-3.022e-06	-0.464	5.55667e-05
		-0.065	-3.004e-06	-0.465	5.55045e-05
		-0.066	-3.001e-06	-0.466	5.55701e-05
		-0.067	-2.983e-06	-0.467	5.55084e-05
		-0.068	-2.979e-06	-0.468	5.55758e-05
		-0.069	-2.963e-06	-0.469	5.55099e-05
		-0.07	-2.959e-06	-0.47	5.55789e-05
		-0.071	-2.942e-06	-0.471	5.55152e-05
		-0.072	-2.94e-06	-0.472	5.5583e-05
		-0.073	-2.922e-06	-0.473	5.55197e-05
		-0.074	-2.92e-06	-0.474	5.55866e-05
		-0.075	-2.904e-06	-0.475	5.55235e-05
		-0.076	-2.901e-06	-0.476	5.5591e-05
		-0.077	-2.884e-06	-0.477	5.55245e-05
		-0.078	-2.882e-06	-0.478	5.55945e-05
		-0.079	-2.866e-06	-0.479	5.55284e-05
		-0.08	-2.864e-06	-0.48	5.55983e-05
		-0.081	-2.847e-06	-0.481	5.55339e-05
		-0.082	-2.847e-06	-0.482	5.5601e-05
		-0.083	-2.829e-06	-0.483	5.55357e-05
		-0.084	-2.827e-06	-0.484	5.56051e-05
		-0.085	-2.812e-06	-0.485	5.55392e-05
		-0.086	-2.811e-06	-0.486	5.56095e-05
		-0.087	-2.795e-06	-0.487	5.55439e-05
		-0.088	-2.794e-06	-0.488	5.56122e-05
		-0.089	-2.778e-06	-0.489	5.55457e-05
		-0.09	-2.776e-06	-0.49	5.5617e-05
		-0.091	-2.761e-06	-0.491	5.55509e-05
		-0.092	-2.76e-06	-0.492	5.56192e-05
		-0.093	-2.745e-06	-0.493	5.55545e-05
		-0.094	-2.744e-06	-0.494	5.5625e-05
		-0.095	-2.728e-06	-0.495	5.55579e-05
		-0.096	-2.727e-06	-0.496	5.56265e-05
		-0.097	-2.711e-06	-0.497	5.556e-05
		-0.098	-2.713e-06	-0.498	5.56298e-05
		-0.099	-2.695e-06	-0.499	5.5564e-05
		-0.1	-2.696e-06	-0.5	5.56347e-05
		-0.101	-2.682e-06	-0.501	5.55675e-05
		-0.102	-2.68e-06	-0.502	5.56375e-05
		-0.103	-2.665e-06	-0.503	5.55713e-05
		-0.104	-2.666e-06	-0.504	5.56411e-05
		-0.105	-2.65e-06	-0.505	5.5574e-05
		-0.106	-2.65e-06	-0.506	5.56445e-05
		-0.107	-2.635e-06	-0.507	5.55767e-05
		-0.108	-2.635e-06	-0.508	5.56484e-05
		-0.109	-2.619e-06	-0.509	5.55806e-05
		-0.11	-2.619e-06	-0.51	5.56512e-05
		-0.111	-2.605e-06	-0.511	5.55829e-05
		-0.112	-2.605e-06	-0.512	5.56557e-05
		-0.113	-2.59e-06	-0.513	5.55869e-05
		-0.114	-2.592e-06	-0.514	5.56584e-05
		-0.115	-2.575e-06	-0.515	5.55896e-05
		-0.116	-2.577e-06	-0.516	5.56626e-05
		-0.117	-2.562e-06	-0.517	5.55943e-05
		-0.118	-2.562e-06	-0.518	5.5666e-05
		-0.119	-2.547e-06	-0.519	5.55977e-05
		-0.12	-2.549e-06	-0.52	5.56685e-05
		-0.121	-2.533e-06	-0.521	5.5599e-05
		-0.122	-2.534e-06	-0.522	5.56712e-05
		-0.123	-2.519e-06	-0.523	5.56018e-05
		-0.124	-2.521e-06	-0.524	5.56761e-05
		-0.125	-2.507e-06	-0.525	5.5607e-05
		-0.126	-2.507e-06	-0.526	5.56802e-05
		-0.127	-2.492e-06	-0.527	5.56099e-05
		-0.128	-2.493e-06	-0.528	5.56816e-05
		-0.129	-2.479e-06	-0.529	5.56118e-05
		-0.13	-2.481e-06	-0.53	5.56862e-05
		-0.131	-2.465e-06	-0.531	5.56156e-05
		-0.132	-2.467e-06	-0.532	5.56899e-05
		-0.133	-2.454e-06	-0.533	5.56177e-05
		-0.134	-2.453e-06	-0.534	5.56926e-05
		-0.135	-2.439e-06	-0.535	5.56214e-05
		-0.136	-2.441e-06	-0.536	5.56966e-05
		-0.137	-2.426e-06	-0.537	5.56251e-05
		-0.138	-2.428e-06	-0.538	5.56994e-05
		-0.139	-2.413e-06	-0.539	5.56298e-05
		-0.14	-2.415e-06	-0.54	5.57046e-05
		-0.141	-2.4e-06	-0.541	5.56317e-05
		-0.142	-2.402e-06	-0.542	5.57064e-05
		-0.143	-2.388e-06	-0.543	5.56333e-05
		-0.144	-2.39e-06	-0.544	5.57088e-05
		-0.145	-2.374e-06	-0.545	5.56389e-05
		-0.146	-2.378e-06	-0.546	5.57125e-05
		-0.147	-2.362e-06	-0.547	5.56414e-05
		-0.148	-2.363e-06	-0.548	5.57175e-05
		-0.149	-2.35e-06	-0.549	5.56437e-05
		-0.15	-2.353e-06	-0.55	5.57202e-05
		-0.151	-2.338e-06	-0.551	5.56475e-05
		-0.152	-2.341e-06	-0.552	5.57225e-05
		-0.153	-2.325e-06	-0.553	5.56513e-05
		-0.154	-2.327e-06	-0.554	5.57279e-05
		-0.155	-2.313e-06	-0.555	5.56534e-05
		-0.156	-2.316e-06	-0.556	5.57306e-05
		-0.157	-2.3e-06	-0.557	5.5658e-05
		-0.158	-2.303e-06	-0.558	5.57346e-05
		-0.159	-2.289e-06	-0.559	5.56611e-05
		-0.16	-2.291e-06	-0.56	5.57373e-05
		-0.161	-2.276e-06	-0.561	5.56652e-05
		-0.162	-2.28e-06	-0.562	5.57407e-05
		-0.163	-2.266e-06	-0.563	5.56685e-05
		-0.164	-2.268e-06	-0.564	5.57473e-05
		-0.165	-2.255e-06	-0.565	5.56715e-05
		-0.166	-2.256e-06	-0.566	5.57492e-05
		-0.167	-2.241e-06	-0.567	5.56748e-05
		-0.168	-2.246e-06	-0.568	5.57516e-05
		-0.169	-2.231e-06	-0.569	5.56781e-05
		-0.17	-2.235e-06	-0.57	5.57561e-05
		-0.171	-2.221e-06	-0.571	5.56821e-05
		-0.172	-2.223e-06	-0.572	5.57618e-05
		-0.173	-2.209e-06	-0.573	5.56849e-05
		-0.174	-2.213e-06	-0.574	5.57654e-05
		-0.175	-2.198e-06	-0.575	5.56892e-05
		-0.176	-2.203e-06	-0.576	5.57682e-05
		-0.177	-2.187e-06	-0.577	5.56933e-05
		-0.178	-2.193e-06	-0.578	5.57707e-05
		-0.179	-2.177e-06	-0.579	5.56974e-05
		-0.18	-2.181e-06	-0.58	5.57769e-05
		-0.181	-2.166e-06	-0.581	5.57011e-05
		-0.182	-2.17e-06	-0.582	5.57812e-05
		-0.183	-2.156e-06	-0.583	5.5705e-05
		-0.184	-2.162e-06	-0.584	5.57836e-05
		-0.185	-2.145e-06	-0.585	5.57089e-05
		-0.186	-2.15e-06	-0.586	5.57876e-05
		-0.187	-2.136e-06	-0.587	5.57134e-05
		-0.188	-2.141e-06	-0.588	5.57924e-05
		-0.189	-2.127e-06	-0.589	5.57176e-05
		-0.19	-2.13e-06	-0.59	5.57967e-05
		-0.191	-2.117e-06	-0.591	5.57222e-05
		-0.192	-2.121e-06	-0.592	5.58003e-05
		-0.193	-2.106e-06	-0.593	5.57261e-05
		-0.194	-2.112e-06	-0.594	5.58056e-05
		-0.195	-2.097e-06	-0.595	5.57316e-05
		-0.196	-2.102e-06	-0.596	5.58123e-05
		-0.197	-2.089e-06	-0.597	5.57341e-05
		-0.198	-2.092e-06	-0.598	5.58156e-05
		-0.199	-2.078e-06	-0.599	5.57403e-05
		-0.2	-2.084e-06	-0.6	5.58201e-05
		-0.201	-2.068e-06	-0.601	5.57444e-05
		-0.202	-2.074e-06	-0.602	5.58254e-05
		-0.203	-2.06e-06	-0.603	5.57497e-05
		-0.204	-2.065e-06	-0.604	5.58315e-05
		-0.205	-2.049e-06	-0.605	5.5753e-05
		-0.206	-2.055e-06	-0.606	5.58349e-05
		-0.207	-2.041e-06	-0.607	5.57576e-05
		-0.208	-2.047e-06	-0.608	5.58414e-05
		-0.209	-2.031e-06	-0.609	5.57646e-05
		-0.21	-2.039e-06	-0.61	5.58447e-05
		-0.211	-2.023e-06	-0.611	5.57684e-05
		-0.212	-2.028e-06	-0.612	5.58512e-05
		-0.213	-2.015e-06	-0.613	5.5775e-05
		-0.214	-2.02e-06	-0.614	5.58573e-05
		-0.215	-2.006e-06	-0.615	5.57808e-05
		-0.216	-2.013e-06	-0.616	5.58628e-05
		-0.217	-1.997e-06	-0.617	5.57857e-05
		-0.218	-2.003e-06	-0.618	5.58682e-05
		-0.219	-1.988e-06	-0.619	5.57896e-05
		-0.22	-1.995e-06	-0.62	5.58734e-05
		-0.221	-1.981e-06	-0.621	5.57965e-05
		-0.222	-1.987e-06	-0.622	5.58806e-05
		-0.223	-1.972e-06	-0.623	5.5802e-05
		-0.224	-1.979e-06	-0.624	5.58853e-05
		-0.225	-1.963e-06	-0.625	5.58072e-05
		-0.226	-1.972e-06	-0.626	5.589e-05
		-0.227	-1.956e-06	-0.627	5.58142e-05
		-0.228	-1.963e-06	-0.628	5.58993e-05
		-0.229	-1.949e-06	-0.629	5.58205e-05
		-0.23	-1.955e-06	-0.63	5.59049e-05
		-0.231	-1.94e-06	-0.631	5.58263e-05
		-0.232	-1.947e-06	-0.632	5.59098e-05
		-0.233	-1.932e-06	-0.633	5.58337e-05
		-0.234	-1.94e-06	-0.634	5.59177e-05
		-0.235	-1.925e-06	-0.635	5.58394e-05
		-0.236	-1.932e-06	-0.636	5.59253e-05
		-0.237	-1.917e-06	-0.637	5.58466e-05
		-0.238	-1.924e-06	-0.638	5.59315e-05
		-0.239	-1.911e-06	-0.639	5.58532e-05
		-0.24	-1.918e-06	-0.64	5.59381e-05
		-0.241	-1.903e-06	-0.641	5.58615e-05
		-0.242	-1.911e-06	-0.642	5.5946e-05
		-0.243	-1.895e-06	-0.643	5.58681e-05
		-0.244	-1.902e-06	-0.644	5.5952e-05
		-0.245	-1.888e-06	-0.645	5.58751e-05
		-0.246	-1.895e-06	-0.646	5.59613e-05
		-0.247	-1.88e-06	-0.647	5.58852e-05
		-0.248	-1.889e-06	-0.648	5.59674e-05
		-0.249	-1.873e-06	-0.649	5.58919e-05
		-0.25	-1.881e-06	-0.65	5.59765e-05
		-0.251	-1.866e-06	-0.651	5.58987e-05
		-0.252	-1.873e-06	-0.652	5.59843e-05
		-0.253	-1.859e-06	-0.653	5.59067e-05
		-0.254	-1.867e-06	-0.654	5.59914e-05
		-0.255	-1.852e-06	-0.655	5.59153e-05
		-0.256	-1.859e-06	-0.656	5.6e-05
		-0.257	-1.843e-06	-0.657	5.59237e-05
		-0.258	-1.853e-06	-0.658	5.601e-05
		-0.259	-1.838e-06	-0.659	5.59321e-05
		-0.26	-1.845e-06	-0.66	5.6019e-05
		-0.261	-1.831e-06	-0.661	5.59408e-05
		-0.262	-1.838e-06	-0.662	5.6027e-05
		-0.263	-1.823e-06	-0.663	5.59506e-05
		-0.264	-1.832e-06	-0.664	5.6035e-05
		-0.265	-1.815e-06	-0.665	5.59589e-05
		-0.266	-1.825e-06	-0.666	5.6046e-05
		-0.267	-1.809e-06	-0.667	5.59682e-05
		-0.268	-1.817e-06	-0.668	5.6054e-05
		-0.269	-1.802e-06	-0.669	5.59782e-05
		-0.27	-1.81e-06	-0.67	5.6065e-05
		-0.271	-1.796e-06	-0.671	5.59885e-05
		-0.272	-1.804e-06	-0.672	5.6074e-05
		-0.273	-1.788e-06	-0.673	5.59996e-05
		-0.274	-1.798e-06	-0.674	5.6084e-05
		-0.275	-1.781e-06	-0.675	5.6009e-05
		-0.276	-1.79e-06	-0.676	5.6096e-05
		-0.277	-1.775e-06	-0.677	5.6017e-05
		-0.278	-1.783e-06	-0.678	5.6105e-05
		-0.279	-1.768e-06	-0.679	5.603e-05
		-0.28	-1.778e-06	-0.68	5.6114e-05
		-0.281	-1.761e-06	-0.681	5.604e-05
		-0.282	-1.769e-06	-0.682	5.6126e-05
		-0.283	-1.754e-06	-0.683	5.6049e-05
		-0.284	-1.763e-06	-0.684	5.6137e-05
		-0.285	-1.748e-06	-0.685	5.6061e-05
		-0.286	-1.757e-06	-0.686	5.6148e-05
		-0.287	-1.742e-06	-0.687	5.6072e-05
		-0.288	-1.75e-06	-0.688	5.6159e-05
		-0.289	-1.733e-06	-0.689	5.6082e-05
		-0.29	-1.743e-06	-0.69	5.6169e-05
		-0.291	-1.727e-06	-0.691	5.6094e-05
		-0.292	-1.736e-06	-0.692	5.6182e-05
		-0.293	-1.722e-06	-0.693	5.6105e-05
		-0.294	-1.729e-06	-0.694	5.6194e-05
		-0.295	-1.713e-06	-0.695	5.6116e-05
		-0.296	-1.724e-06	-0.696	5.6202e-05
		-0.297	-1.707e-06	-0.697	5.6128e-05
		-0.298	-1.717e-06	-0.698	5.6215e-05
		-0.299	-1.701e-06	-0.699	5.6139e-05
		-0.3	-1.709e-06	-0.7	5.6227e-05
		-0.301	-1.694e-06	-0.701	5.6151e-05
		-0.302	-1.703e-06	-0.702	5.6238e-05
		-0.303	-1.687e-06	-0.703	5.6162e-05
		-0.304	-1.697e-06	-0.704	5.625e-05
		-0.305	-1.681e-06	-0.705	5.6176e-05
		-0.306	-1.692e-06	-0.706	5.626e-05
		-0.307	-1.674e-06	-0.707	5.6187e-05
		-0.308	-1.682e-06	-0.708	5.6273e-05
		-0.309	-1.668e-06	-0.709	5.6196e-05
		-0.31	-1.677e-06	-0.71	5.6284e-05
		-0.311	-1.661e-06	-0.711	5.6209e-05
		-0.312	-1.671e-06	-0.712	5.6295e-05
		-0.313	-1.654e-06	-0.713	5.6219e-05
		-0.314	-1.664e-06	-0.714	5.6306e-05
		-0.315	-1.648e-06	-0.715	5.6231e-05
		-0.316	-1.657e-06	-0.716	5.6317e-05
		-0.317	-1.642e-06	-0.717	5.6242e-05
		-0.318	-1.652e-06	-0.718	5.633e-05
		-0.319	-1.635e-06	-0.719	5.6254e-05
		-0.32	-1.644e-06	-0.72	5.6342e-05
		-0.321	-1.628e-06	-0.721	5.6265e-05
		-0.322	-1.639e-06	-0.722	5.6352e-05
		-0.323	-1.622e-06	-0.723	5.6275e-05
		-0.324	-1.631e-06	-0.724	5.6363e-05
		-0.325	-1.616e-06	-0.725	5.6286e-05
		-0.326	-1.625e-06	-0.726	5.6372e-05
		-0.327	-1.609e-06	-0.727	5.6297e-05
		-0.328	-1.619e-06	-0.728	5.6383e-05
		-0.329	-1.602e-06	-0.729	5.6309e-05
		-0.33	-1.613e-06	-0.73	5.6394e-05
		-0.331	-1.597e-06	-0.731	5.6318e-05
		-0.332	-1.607e-06	-0.732	5.6406e-05
		-0.333	-1.589e-06	-0.733	5.6329e-05
		-0.334	-1.599e-06	-0.734	5.6413e-05
		-0.335	-1.583e-06	-0.735	5.6339e-05
		-0.336	-1.593e-06	-0.736	5.6425e-05
		-0.337	-1.576e-06	-0.737	5.6349e-05
		-0.338	-1.588e-06	-0.738	5.6434e-05
		-0.339	-1.57e-06	-0.739	5.6359e-05
		-0.34	-1.58e-06	-0.74	5.6446e-05
		-0.341	-1.564e-06	-0.741	5.6369e-05
		-0.342	-1.575e-06	-0.742	5.6455e-05
		-0.343	-1.557e-06	-0.743	5.638e-05
		-0.344	-1.568e-06	-0.744	5.6463e-05
		-0.345	-1.552e-06	-0.745	5.639e-05
		-0.346	-1.561e-06	-0.746	5.6475e-05
		-0.347	-1.544e-06	-0.747	5.6399e-05
		-0.348	-1.555e-06	-0.748	5.6486e-05
		-0.349	-1.538e-06	-0.749	5.6411e-05
		-0.35	-1.549e-06	-0.75	5.6497e-05
		-0.351	-1.532e-06	-0.751	5.6422e-05
		-0.352	-1.543e-06	-0.752	5.6507e-05
		-0.353	-1.525e-06	-0.753	5.6433e-05
		-0.354	-1.537e-06	-0.754	5.6519e-05
		-0.355	-1.519e-06	-0.755	5.6445e-05
		-0.356	-1.529e-06	-0.756	5.6531e-05
		-0.357	-1.513e-06	-0.757	5.6455e-05
		-0.358	-1.523e-06	-0.758	5.6543e-05
		-0.359	-1.505e-06	-0.759	5.647e-05
		-0.36	-1.517e-06	-0.76	5.6557e-05
		-0.361	-1.499e-06	-0.761	5.6484e-05
		-0.362	-1.511e-06	-0.762	5.6572e-05
		-0.363	-1.493e-06	-0.763	5.6497e-05
		-0.364	-1.504e-06	-0.764	5.6585e-05
		-0.365	-1.487e-06	-0.765	5.6512e-05
		-0.366	-1.498e-06	-0.766	5.6601e-05
		-0.367	-1.481e-06	-0.767	5.6527e-05
		-0.368	-1.492e-06	-0.768	5.6617e-05
		-0.369	-1.474e-06	-0.769	5.6546e-05
		-0.37	-1.487e-06	-0.77	5.6633e-05
		-0.371	-1.468e-06	-0.771	5.6561e-05
		-0.372	-1.479e-06	-0.772	5.6652e-05
		-0.373	-1.463e-06	-0.773	5.6578e-05
		-0.374	-1.473e-06	-0.774	5.6672e-05
		-0.375	-1.455e-06	-0.775	5.66e-05
		-0.376	-1.467e-06	-0.776	5.6689e-05
		-0.377	-1.449e-06	-0.777	5.6618e-05
		-0.378	-1.461e-06	-0.778	5.6708e-05
		-0.379	-1.444e-06	-0.779	5.6639e-05
		-0.38	-1.454e-06	-0.78	5.673e-05
		-0.381	-1.437e-06	-0.781	5.666e-05
		-0.382	-1.449e-06	-0.782	5.6751e-05
		-0.383	-1.431e-06	-0.783	5.6682e-05
		-0.384	-1.442e-06	-0.784	5.6773e-05
		-0.385	-1.423e-06	-0.785	5.6704e-05
		-0.386	-1.437e-06	-0.786	5.6794e-05
		-0.387	-1.418e-06	-0.787	5.6727e-05
		-0.388	-1.429e-06	-0.788	5.6819e-05
		-0.389	-1.412e-06	-0.789	5.675e-05
		-0.39	-1.424e-06	-0.79	5.6842e-05
		-0.391	-1.405e-06	-0.791	5.6775e-05
		-0.392	-1.418e-06	-0.792	5.6865e-05
		-0.393	-1.399e-06	-0.793	5.68e-05
		-0.394	-1.413e-06	-0.794	5.6889e-05
		-0.395	-1.394e-06	-0.795	5.6823e-05
		-0.396	-1.405e-06	-0.796	5.6915e-05
		-0.397	-1.388e-06	-0.797	5.6848e-05
		-0.398	-1.399e-06	-0.798	5.694e-05
		-0.399	-1.381e-06	-0.799	5.6871e-05
		-0.4	-1.394e-06	-0.8	5.6964e-05
		-0.401	-1.374e-06	-0.801	5.6899e-05
		-0.402	-1.388e-06	-0.802	5.699e-05
		-0.403	-1.368e-06	-0.803	5.6923e-05
		-0.404	-1.38e-06	-0.804	5.7013e-05
		-0.405	-1.364e-06	-0.805	5.6946e-05
		-0.406	-1.375e-06	-0.806	5.704e-05
		-0.407	-1.357e-06	-0.807	5.6973e-05
		-0.408	-1.37e-06	-0.808	5.7063e-05
		-0.409	-1.35e-06	-0.809	5.6999e-05
		-0.41	-1.36e-06	-0.81	5.7088e-05
		-0.411	-1.344e-06	-0.811	5.7022e-05
		-0.412	-1.356e-06	-0.812	5.7113e-05
		-0.413	-1.338e-06	-0.813	5.7048e-05
		-0.414	-1.35e-06	-0.814	5.7138e-05
		-0.415	-1.332e-06	-0.815	5.7071e-05
		-0.416	-1.344e-06	-0.816	5.7161e-05
		-0.417	-1.325e-06	-0.817	5.7094e-05
		-0.418	-1.339e-06	-0.818	5.7183e-05
		-0.419	-1.32e-06	-0.819	5.7121e-05
		-0.42	-1.333e-06	-0.82	5.7211e-05
		-0.421	-1.315e-06	-0.821	5.714e-05
		-0.422	-1.326e-06	-0.822	5.7229e-05
		-0.423	-1.307e-06	-0.823	5.7162e-05
		-0.424	-1.32e-06	-0.824	5.7249e-05
		-0.425	-1.301e-06	-0.825	5.7184e-05
		-0.426	-1.315e-06	-0.826	5.7271e-05
		-0.427	-1.295e-06	-0.827	5.7202e-05
		-0.428	-1.309e-06	-0.828	5.7293e-05
		-0.429	-1.289e-06	-0.829	5.7224e-05
		-0.43	-1.301e-06	-0.83	5.731e-05
		-0.431	-1.282e-06	-0.831	5.7241e-05
		-0.432	-1.296e-06	-0.832	5.7328e-05
		-0.433	-1.277e-06	-0.833	5.7259e-05
		-0.434	-1.291e-06	-0.834	5.7345e-05
		-0.435	-1.27e-06	-0.835	5.7276e-05
		-0.436	-1.283e-06	-0.836	5.7362e-05
		-0.437	-1.264e-06	-0.837	5.7292e-05
		-0.438	-1.277e-06	-0.838	5.7377e-05
		-0.439	-1.257e-06	-0.839	5.7309e-05
		-0.44	-1.271e-06	-0.84	5.7392e-05
		-0.441	-1.251e-06	-0.841	5.7323e-05
		-0.442	-1.265e-06	-0.842	5.7406e-05
		-0.443	-1.245e-06	-0.843	5.7335e-05
		-0.444	-1.258e-06	-0.844	5.742e-05
		-0.445	-1.239e-06	-0.845	5.735e-05
		-0.446	-1.252e-06	-0.846	5.7433e-05
		-0.447	-1.233e-06	-0.847	5.7362e-05
		-0.448	-1.245e-06	-0.848	5.7444e-05
		-0.449	-1.225e-06	-0.849	5.7373e-05
		-0.45	-1.239e-06	-0.85	5.7456e-05
		-0.451	-1.219e-06	-0.851	5.7383e-05
		-0.452	-1.233e-06	-0.852	5.7466e-05
		-0.453	-1.214e-06	-0.853	5.7393e-05
		-0.454	-1.225e-06	-0.854	5.7476e-05
		-0.455	-1.205e-06	-0.855	5.7404e-05
		-0.456	-1.22e-06	-0.856	5.7484e-05
		-0.457	-1.199e-06	-0.857	5.7413e-05
		-0.458	-1.213e-06	-0.858	5.7494e-05
		-0.459	-1.193e-06	-0.859	5.7422e-05
		-0.46	-1.205e-06	-0.86	5.7503e-05
		-0.461	-1.184e-06	-0.861	5.7429e-05
		-0.462	-1.199e-06	-0.862	5.751e-05
		-0.463	-1.178e-06	-0.863	5.7438e-05
		-0.464	-1.192e-06	-0.864	5.7518e-05
		-0.465	-1.171e-06	-0.865	5.7447e-05
		-0.466	-1.185e-06	-0.866	5.7526e-05
		-0.467	-1.164e-06	-0.867	5.7453e-05
		-0.468	-1.177e-06	-0.868	5.7535e-05
		-0.469	-1.158e-06	-0.869	5.746e-05
		-0.47	-1.17e-06	-0.87	5.7541e-05
		-0.471	-1.15e-06	-0.871	5.7469e-05
		-0.472	-1.164e-06	-0.872	5.7548e-05
		-0.473	-1.142e-06	-0.873	5.7477e-05
		-0.474	-1.156e-06	-0.874	5.7556e-05
		-0.475	-1.134e-06	-0.875	5.7484e-05
		-0.476	-1.148e-06	-0.876	5.7564e-05
		-0.477	-1.128e-06	-0.877	5.7492e-05
		-0.478	-1.141e-06	-0.878	5.7572e-05
		-0.479	-1.12e-06	-0.879	5.7501e-05
		-0.48	-1.132e-06	-0.88	5.758e-05
		-0.481	-1.11e-06	-0.881	5.7506e-05
		-0.482	-1.125e-06	-0.882	5.7587e-05
		-0.483	-1.103e-06	-0.883	5.7521e-05
		-0.484	-1.116e-06	-0.884	5.7601e-05
		-0.485	-1.096e-06	-0.885	5.753e-05
		-0.486	-1.109e-06	-0.886	5.7611e-05
		-0.487	-1.086e-06	-0.887	5.7542e-05
		-0.488	-1.1e-06	-0.888	5.7621e-05
		-0.489	-1.078e-06	-0.889	5.7555e-05
		-0.49	-1.091e-06	-0.89	5.7636e-05
		-0.491	-1.07e-06	-0.891	5.7569e-05
		-0.492	-1.083e-06	-0.892	5.7648e-05
		-0.493	-1.06e-06	-0.893	5.7581e-05
		-0.494	-1.073e-06	-0.894	5.7662e-05
		-0.495	-1.051e-06	-0.895	5.7597e-05
		-0.496	-1.064e-06	-0.896	5.7679e-05
		-0.497	-1.04e-06	-0.897	5.7616e-05
		-0.498	-1.056e-06	-0.898	5.7698e-05
		-0.499	-1.032e-06	-0.899	5.7635e-05
		-0.5	-1.044e-06	-0.9	5.7717e-05
		-0.501	-1.022e-06	-0.901	5.7654e-05
		-0.502	-1.034e-06	-0.902	5.7738e-05
		-0.503	-1.01e-06	-0.903	5.7677e-05
		-0.504	-1.025e-06	-0.904	5.7761e-05
		-0.505	-1.001e-06	-0.905	5.7701e-05
		-0.506	-1.013e-06	-0.906	5.7786e-05
		-0.507	-9.894e-07	-0.907	5.7728e-05
		-0.508	-1.002e-06	-0.908	5.7814e-05
		-0.509	-9.779e-07	-0.909	5.7757e-05
		-0.51	-9.914e-07	-0.91	5.7846e-05
		-0.511	-9.666e-07	-0.911	5.7789e-05
		-0.512	-9.794e-07	-0.912	5.7877e-05
		-0.513	-9.532e-07	-0.913	5.7825e-05
		-0.514	-9.667e-07	-0.914	5.7912e-05
		-0.515	-9.416e-07	-0.915	5.786e-05
		-0.516	-9.529e-07	-0.916	5.7952e-05
		-0.517	-9.286e-07	-0.917	5.79e-05
		-0.518	-9.398e-07	-0.918	5.7991e-05
		-0.519	-9.148e-07	-0.919	5.7944e-05
		-0.52	-9.265e-07	-0.92	5.8038e-05
		-0.521	-9.004e-07	-0.921	5.7992e-05
		-0.522	-9.12e-07	-0.922	5.8087e-05
		-0.523	-8.853e-07	-0.923	5.8042e-05
		-0.524	-8.97e-07	-0.924	5.8139e-05
		-0.525	-8.695e-07	-0.925	5.8098e-05
		-0.526	-8.801e-07	-0.926	5.8196e-05
		-0.527	-8.528e-07	-0.927	5.8157e-05
		-0.528	-8.645e-07	-0.928	5.8256e-05
		-0.529	-8.342e-07	-0.929	5.8222e-05
		-0.53	-8.466e-07	-0.93	5.8323e-05
		-0.531	-8.169e-07	-0.931	5.829e-05
		-0.532	-8.267e-07	-0.932	5.8393e-05
		-0.533	-7.986e-07	-0.933	5.8362e-05
		-0.534	-8.072e-07	-0.934	5.8468e-05
		-0.535	-7.786e-07	-0.935	5.8442e-05
		-0.536	-7.88e-07	-0.936	5.8548e-05
		-0.537	-7.551e-07	-0.937	5.8525e-05
		-0.538	-7.644e-07	-0.938	5.8634e-05
		-0.539	-7.327e-07	-0.939	5.8613e-05
		-0.54	-7.413e-07	-0.94	5.8726e-05
		-0.541	-7.085e-07	-0.941	5.8709e-05
		-0.542	-7.162e-07	-0.942	5.8823e-05
		-0.543	-6.838e-07	-0.943	5.8808e-05
		-0.544	-6.893e-07	-0.944	5.8924e-05
		-0.545	-6.552e-07	-0.945	5.8914e-05
		-0.546	-6.618e-07	-0.946	5.9034e-05
		-0.547	-6.266e-07	-0.947	5.9027e-05
		-0.548	-6.316e-07	-0.948	5.915e-05
		-0.549	-5.973e-07	-0.949	5.9146e-05
		-0.55	-5.996e-07	-0.95	5.927e-05
		-0.551	-5.626e-07	-0.951	5.927e-05
		-0.552	-5.667e-07	-0.952	5.9395e-05
		-0.553	-5.273e-07	-0.953	5.94e-05
		-0.554	-5.303e-07	-0.954	5.953e-05
		-0.555	-4.907e-07	-0.955	5.9537e-05
		-0.556	-4.913e-07	-0.956	5.9668e-05
		-0.557	-4.488e-07	-0.957	5.9678e-05
		-0.558	-4.478e-07	-0.958	5.9814e-05
		-0.559	-4.07e-07	-0.959	5.9829e-05
		-0.56	-4.047e-07	-0.96	5.9966e-05
		-0.561	-3.607e-07	-0.961	5.9984e-05
		-0.562	-3.582e-07	-0.962	6.0122e-05
		-0.563	-3.105e-07	-0.963	6.0146e-05
		-0.564	-3.045e-07	-0.964	6.0287e-05
		-0.565	-2.574e-07	-0.965	6.0311e-05
		-0.566	-2.49e-07	-0.966	6.0454e-05
		-0.567	-1.987e-07	-0.967	6.0484e-05
		-0.568	-1.903e-07	-0.968	6.063e-05
		-0.569	-1.36e-07	-0.969	6.0662e-05
		-0.57	-1.24e-07	-0.97	6.0809e-05
		-0.571	-6.909e-08	-0.971	6.0846e-05
		-0.572	-5.66e-08	-0.972	6.0995e-05
		-0.573	1.748e-09	-0.973	6.1035e-05
		-0.574	1.932e-08	-0.974	6.1184e-05
		-0.575	8.093e-08	-0.975	6.1226e-05
		-0.576	1.027e-07	-0.976	6.1377e-05
		-0.577	1.677e-07	-0.977	6.1424e-05
		-0.578	1.881e-07	-0.978	6.1576e-05
		-0.579	2.568e-07	-0.979	6.1626e-05
		-0.58	2.829e-07	-0.98	6.178e-05
		-0.581	3.519e-07	-0.981	6.1831e-05
		-0.582	3.838e-07	-0.982	6.1985e-05
		-0.583	4.607e-07	-0.983	6.204e-05
		-0.584	4.925e-07	-0.984	6.2195e-05
		-0.585	5.716e-07	-0.985	6.2251e-05
		-0.586	6.089e-07	-0.986	6.2408e-05
		-0.587	6.926e-07	-0.987	6.2467e-05
		-0.588	7.339e-07	-0.988	6.2623e-05
		-0.589	8.233e-07	-0.989	6.2681e-05
		-0.59	8.693e-07	-0.99	6.2839e-05
		-0.591	9.606e-07	-0.991	6.2904e-05
		-0.592	1.012e-06	-0.992	6.3061e-05
		-0.593	1.109e-06	-0.993	6.3125e-05
		-0.594	1.16e-06	-0.994	6.3284e-05
		-0.595	1.264e-06	-0.995	6.3348e-05
		-0.596	1.325e-06	-0.996	6.3503e-05
		-0.597	1.43e-06	-0.997	6.3569e-05
		-0.598	1.495e-06	-0.998	6.3727e-05
		-0.599	1.606e-06	-0.999	6.3797e-05
		-0.6	1.674e-06	-1	6.3951e-05
		-0.601	1.792e-06	-1.001	6.4021e-05
		-0.602	1.866e-06	-1.002	6.4172e-05
		-0.603	1.987e-06	-1.003	6.4243e-05
		-0.604	2.065e-06	-1.004	6.4393e-05
		-0.605	2.192e-06	-1.005	6.4461e-05
		-0.606	2.274e-06	-1.006	6.4612e-05
		-0.607	2.405e-06	-1.007	6.4681e-05
		-0.608	2.492e-06	-1.008	6.4828e-05
		-0.609	2.627e-06	-1.009	6.4897e-05
		-0.61	2.715e-06	-1.01	6.504e-05
		-0.611	2.853e-06	-1.011	6.511e-05
		-0.612	2.948e-06	-1.012	6.525e-05
		-0.613	3.089e-06	-1.013	6.532e-05
		-0.614	3.189e-06	-1.014	6.546e-05
		-0.615	3.34e-06	-1.015	6.552e-05
		-0.616	3.438e-06	-1.016	6.565e-05
		-0.617	3.585e-06	-1.017	6.572e-05
		-0.618	3.687e-06	-1.018	6.585e-05
		-0.619	3.838e-06	-1.019	6.591e-05
		-0.62	3.942e-06	-1.02	6.603e-05
		-0.621	4.096e-06	-1.021	6.609e-05
		-0.622	4.201e-06	-1.022	6.621e-05
		-0.623	4.354e-06	-1.023	6.627e-05
		-0.624	4.461e-06	-1.024	6.639e-05
		-0.625	4.616e-06	-1.025	6.644e-05
		-0.626	4.719e-06	-1.026	6.655e-05
		-0.627	4.879e-06	-1.027	6.66e-05
		-0.628	4.986e-06	-1.028	6.67e-05
		-0.629	5.141e-06	-1.029	6.674e-05
		-0.63	5.247e-06	-1.03	6.684e-05
		-0.631	5.401e-06	-1.031	6.688e-05
		-0.632	5.506e-06	-1.032	6.698e-05
		-0.633	5.663e-06	-1.033	6.701e-05
		-0.634	5.767e-06	-1.034	6.71e-05
		-0.635	5.918e-06	-1.035	6.712e-05
		-0.636	6.017e-06	-1.036	6.72e-05
		-0.637	6.168e-06	-1.037	6.723e-05
		-0.638	6.27e-06	-1.038	6.731e-05
		-0.639	6.42e-06	-1.039	6.732e-05
		-0.64	6.519e-06	-1.04	6.739e-05
		-0.641	6.667e-06	-1.041	6.74e-05
		-0.642	6.758e-06	-1.042	6.747e-05
		-0.643	6.903e-06	-1.043	6.747e-05
		-0.644	6.994e-06	-1.044	6.753e-05
		-0.645	7.135e-06	-1.045	6.753e-05
		-0.646	7.225e-06	-1.046	6.758e-05
		-0.647	7.365e-06	-1.047	6.757e-05
		-0.648	7.447e-06	-1.048	6.762e-05
		-0.649	7.581e-06	-1.049	6.761e-05
		-0.65	7.659e-06	-1.05	6.765e-05
		-0.651	7.789e-06	-1.051	6.764e-05
		-0.652	7.863e-06	-1.052	6.767e-05
		-0.653	7.993e-06	-1.053	6.765e-05
		-0.654	8.067e-06	-1.054	6.768e-05
		-0.655	8.186e-06	-1.055	6.765e-05
		-0.656	8.254e-06	-1.056	6.768e-05
		-0.657	8.374e-06	-1.057	6.764e-05
		-0.658	8.431e-06	-1.058	6.766e-05
		-0.659	8.552e-06	-1.059	6.763e-05
		-0.66	8.612e-06	-1.06	6.764e-05
		-0.661	8.721e-06	-1.061	6.76e-05
		-0.662	8.772e-06	-1.062	6.761e-05
		-0.663	8.878e-06	-1.063	6.757e-05
		-0.664	8.925e-06	-1.064	6.757e-05
		-0.665	9.029e-06	-1.065	6.753e-05
		-0.666	9.073e-06	-1.066	6.753e-05
		-0.667	9.171e-06	-1.067	6.748e-05
		-0.668	9.205e-06	-1.068	6.748e-05
		-0.669	9.3e-06	-1.069	6.742e-05
		-0.67	9.332e-06	-1.07	6.742e-05
		-0.671	9.417e-06	-1.071	6.736e-05
		-0.672	9.446e-06	-1.072	6.736e-05
		-0.673	9.534e-06	-1.073	6.729e-05
		-0.674	9.554e-06	-1.074	6.729e-05
		-0.675	9.636e-06	-1.075	6.723e-05
		-0.676	9.65e-06	-1.076	6.722e-05
		-0.677	9.726e-06	-1.077	6.715e-05
		-0.678	9.74e-06	-1.078	6.714e-05
		-0.679	9.816e-06	-1.079	6.707e-05
		-0.68	9.824e-06	-1.08	6.706e-05
		-0.681	9.891e-06	-1.081	6.699e-05
		-0.682	9.892e-06	-1.082	6.698e-05
		-0.683	9.961e-06	-1.083	6.691e-05
		-0.684	9.957e-06	-1.084	6.69e-05
		-0.685	1.002e-05	-1.085	6.682e-05
		-0.686	1.001e-05	-1.086	6.681e-05
		-0.687	1.007e-05	-1.087	6.673e-05
		-0.688	1.006e-05	-1.088	6.672e-05
		-0.689	1.011e-05	-1.089	6.665e-05
		-0.69	1.01e-05	-1.09	6.664e-05
		-0.691	1.015e-05	-1.091	6.656e-05
		-0.692	1.014e-05	-1.092	6.655e-05
		-0.693	1.018e-05	-1.093	6.647e-05
		-0.694	1.016e-05	-1.094	6.646e-05
		-0.695	1.021e-05	-1.095	6.638e-05
		-0.696	1.018e-05	-1.096	6.637e-05
		-0.697	1.023e-05	-1.097	6.629e-05
		-0.698	1.02e-05	-1.098	6.629e-05
		-0.699	1.024e-05	-1.099	6.621e-05
		-0.7	1.021e-05	-1.1	6.62e-05
		-0.701	1.024e-05	-1.101	6.612e-05
		-0.702	1.021e-05	-1.102	6.612e-05
		-0.703	1.024e-05	-1.103	6.604e-05
		-0.704	1.02e-05	-1.104	6.603e-05
		-0.705	1.024e-05	-1.105	6.595e-05
		-0.706	1.02e-05	-1.106	6.595e-05
		-0.707	1.023e-05	-1.107	6.587e-05
		-0.708	1.019e-05	-1.108	6.587e-05
		-0.709	1.022e-05	-1.109	6.579e-05
		-0.71	1.017e-05	-1.11	6.579e-05
		-0.711	1.02e-05	-1.111	6.571e-05
		-0.712	1.015e-05	-1.112	6.571e-05
		-0.713	1.018e-05	-1.113	6.564e-05
		-0.714	1.013e-05	-1.114	6.564e-05
		-0.715	1.016e-05	-1.115	6.557e-05
		-0.716	1.011e-05	-1.116	6.557e-05
		-0.717	1.013e-05	-1.117	6.55e-05
		-0.718	1.008e-05	-1.118	6.55e-05
		-0.719	1.01e-05	-1.119	6.543e-05
		-0.72	1.005e-05	-1.12	6.544e-05
		-0.721	1.007e-05	-1.121	6.537e-05
		-0.722	1.002e-05	-1.122	6.537e-05
		-0.723	1.004e-05	-1.123	6.53e-05
		-0.724	9.983e-06	-1.124	6.531e-05
		-0.725	9.999e-06	-1.125	6.524e-05
		-0.726	9.945e-06	-1.126	6.525e-05
		-0.727	9.961e-06	-1.127	6.518e-05
		-0.728	9.907e-06	-1.128	6.519e-05
		-0.729	9.922e-06	-1.129	6.513e-05
		-0.73	9.868e-06	-1.13	6.514e-05
		-0.731	9.883e-06	-1.131	6.508e-05
		-0.732	9.827e-06	-1.132	6.509e-05
		-0.733	9.842e-06	-1.133	6.503e-05
		-0.734	9.785e-06	-1.134	6.504e-05
		-0.735	9.797e-06	-1.135	6.4982e-05
		-0.736	9.743e-06	-1.136	6.4997e-05
		-0.737	9.759e-06	-1.137	6.4941e-05
		-0.738	9.698e-06	-1.138	6.4955e-05
		-0.739	9.711e-06	-1.139	6.4902e-05
		-0.74	9.657e-06	-1.14	6.492e-05
		-0.741	9.669e-06	-1.141	6.4862e-05
		-0.742	9.613e-06	-1.142	6.4881e-05
		-0.743	9.626e-06	-1.143	6.483e-05
		-0.744	9.569e-06	-1.144	6.4849e-05
		-0.745	9.583e-06	-1.145	6.4799e-05
		-0.746	9.526e-06	-1.146	6.4818e-05
		-0.747	9.538e-06	-1.147	6.4771e-05
		-0.748	9.481e-06	-1.148	6.4794e-05
		-0.749	9.495e-06	-1.149	6.4748e-05
		-0.75	9.439e-06	-1.15	6.4771e-05
		-0.751	9.448e-06	-1.151	6.4724e-05
		-0.752	9.391e-06	-1.152	6.4747e-05
		-0.753	9.404e-06	-1.153	6.4708e-05
		-0.754	9.349e-06	-1.154	6.4729e-05
		-0.755	9.362e-06	-1.155	6.469e-05
		-0.756	9.307e-06	-1.156	6.4716e-05
		-0.757	9.318e-06	-1.157	6.4676e-05
		-0.758	9.266e-06	-1.158	6.4702e-05
		-0.759	9.276e-06	-1.159	6.4667e-05
		-0.76	9.221e-06	-1.16	6.4693e-05
		-0.761	9.233e-06	-1.161	6.4658e-05
		-0.762	9.181e-06	-1.162	6.4684e-05
		-0.763	9.192e-06	-1.163	6.4652e-05
		-0.764	9.139e-06	-1.164	6.468e-05
		-0.765	9.148e-06	-1.165	6.4649e-05
		-0.766	9.098e-06	-1.166	6.4677e-05
		-0.767	9.107e-06	-1.167	6.4648e-05
		-0.768	9.059e-06	-1.168	6.4676e-05
		-0.769	9.07e-06	-1.169	6.4651e-05
		-0.77	9.019e-06	-1.17	6.4677e-05
		-0.771	9.031e-06	-1.171	6.4652e-05
		-0.772	8.98e-06	-1.172	6.4684e-05
		-0.773	8.99e-06	-1.173	6.4658e-05
		-0.774	8.94e-06	-1.174	6.4687e-05
		-0.775	8.952e-06	-1.175	6.4664e-05
		-0.776	8.903e-06	-1.176	6.4695e-05
		-0.777	8.915e-06	-1.177	6.4675e-05
		-0.778	8.863e-06	-1.178	6.4704e-05
		-0.779	8.876e-06	-1.179	6.4685e-05
		-0.78	8.827e-06	-1.18	6.4715e-05
		-0.781	8.839e-06	-1.181	6.4698e-05
		-0.782	8.792e-06	-1.182	6.4726e-05
		-0.783	8.803e-06	-1.183	6.4707e-05
		-0.784	8.754e-06	-1.184	6.4741e-05
		-0.785	8.768e-06	-1.185	6.4725e-05
		-0.786	8.719e-06	-1.186	6.4754e-05
		-0.787	8.732e-06	-1.187	6.474e-05
		-0.788	8.684e-06	-1.188	6.4769e-05
		-0.789	8.696e-06	-1.189	6.4752e-05
		-0.79	8.651e-06	-1.19	6.4785e-05
		-0.791	8.662e-06	-1.191	6.4772e-05
		-0.792	8.616e-06	-1.192	6.4799e-05
		-0.793	8.629e-06	-1.193	6.4788e-05
		-0.794	8.583e-06	-1.194	6.4815e-05
		-0.795	8.597e-06	-1.195	6.4804e-05
		-0.796	8.551e-06	-1.196	6.4833e-05
		-0.797	8.563e-06	-1.197	6.4822e-05
		-0.798	8.52e-06	-1.198	6.4851e-05
		-0.799	8.53e-06	-1.199	6.484e-05
		-0.8	8.488e-06	-1.2	6.4867e-05
		-0.801	8.502e-06	-1.201	6.4859e-05
		-0.802	8.456e-06	-1.202	6.4884e-05
		-0.803	8.47e-06	-1.203	6.4874e-05
		-0.804	8.427e-06	-1.204	6.4903e-05
		-0.805	8.437e-06	-1.205	6.4893e-05
		-0.806	8.397e-06	-1.206	6.4919e-05
		-0.807	8.41e-06	-1.207	6.4911e-05
		-0.808	8.365e-06	-1.208	6.4937e-05
		-0.809	8.379e-06	-1.209	6.4929e-05
		-0.81	8.336e-06	-1.21	6.4954e-05
		-0.811	8.35e-06	-1.211	6.4947e-05
		-0.812	8.308e-06	-1.212	6.4972e-05
		-0.813	8.322e-06	-1.213	6.4963e-05
		-0.814	8.279e-06	-1.214	6.4988e-05
		-0.815	8.29e-06	-1.215	6.4981e-05
		-0.816	8.25e-06	-1.216	6.501e-05
		-0.817	8.265e-06	-1.217	6.5e-05
		-0.818	8.221e-06	-1.218	6.502e-05
		-0.819	8.241e-06	-1.219	6.502e-05
		-0.82	8.205e-06	-1.22	6.504e-05
		-0.821	8.213e-06	-1.221	6.503e-05
		-0.822	8.171e-06	-1.222	6.505e-05
		-0.823	8.184e-06	-1.223	6.505e-05
		-0.824	8.141e-06	-1.224	6.507e-05
		-0.825	8.155e-06	-1.225	6.507e-05
		-0.826	8.115e-06	-1.226	6.509e-05
		-0.827	8.128e-06	-1.227	6.508e-05
		-0.828	8.088e-06	-1.228	6.51e-05
		-0.829	8.101e-06	-1.229	6.51e-05
		-0.83	8.06e-06	-1.23	6.512e-05
		-0.831	8.072e-06	-1.231	6.512e-05
		-0.832	8.034e-06	-1.232	6.514e-05
		-0.833	8.049e-06	-1.233	6.514e-05
		-0.834	8.007e-06	-1.234	6.516e-05
		-0.835	8.02e-06	-1.235	6.516e-05
		-0.836	7.981e-06	-1.236	6.518e-05
		-0.837	7.993e-06	-1.237	6.517e-05
		-0.838	7.955e-06	-1.238	6.52e-05
		-0.839	7.968e-06	-1.239	6.519e-05
		-0.84	7.929e-06	-1.24	6.521e-05
		-0.841	7.941e-06	-1.241	6.521e-05
		-0.842	7.899e-06	-1.242	6.524e-05
		-0.843	7.914e-06	-1.243	6.523e-05
		-0.844	7.873e-06	-1.244	6.525e-05
		-0.845	7.888e-06	-1.245	6.525e-05
		-0.846	7.849e-06	-1.246	6.528e-05
		-0.847	7.862e-06	-1.247	6.527e-05
		-0.848	7.823e-06	-1.248	6.53e-05
		-0.849	7.836e-06	-1.249	6.529e-05
		-0.85	7.795e-06	-1.25	6.532e-05
		-0.851	7.81e-06	-1.251	6.532e-05
		-0.852	7.771e-06	-1.252	6.534e-05
		-0.853	7.783e-06	-1.253	6.534e-05
		-0.854	7.745e-06	-1.254	6.537e-05
		-0.855	7.757e-06	-1.255	6.537e-05
		-0.856	7.717e-06	-1.256	6.539e-05
		-0.857	7.732e-06	-1.257	6.539e-05
		-0.858	7.694e-06	-1.258	6.541e-05
		-0.859	7.706e-06	-1.259	6.541e-05
		-0.86	7.668e-06	-1.26	6.544e-05
		-0.861	7.68e-06	-1.261	6.544e-05
		-0.862	7.643e-06	-1.262	6.546e-05
		-0.863	7.655e-06	-1.263	6.546e-05
		-0.864	7.617e-06	-1.264	6.549e-05
		-0.865	7.631e-06	-1.265	6.549e-05
		-0.866	7.59e-06	-1.266	6.551e-05
		-0.867	7.604e-06	-1.267	6.551e-05
		-0.868	7.566e-06	-1.268	6.554e-05
		-0.869	7.577e-06	-1.269	6.553e-05
		-0.87	7.54e-06	-1.27	6.556e-05
		-0.871	7.555e-06	-1.271	6.556e-05
		-0.872	7.516e-06	-1.272	6.558e-05
		-0.873	7.53e-06	-1.273	6.558e-05
		-0.874	7.491e-06	-1.274	6.561e-05
		-0.875	7.504e-06	-1.275	6.561e-05
		-0.876	7.466e-06	-1.276	6.563e-05
		-0.877	7.48e-06	-1.277	6.563e-05
		-0.878	7.443e-06	-1.278	6.565e-05
		-0.879	7.455e-06	-1.279	6.565e-05
		-0.88	7.417e-06	-1.28	6.567e-05
		-0.881	7.43e-06	-1.281	6.567e-05
		-0.882	7.391e-06	-1.282	6.569e-05
		-0.883	7.406e-06	-1.283	6.569e-05
		-0.884	7.37e-06	-1.284	6.571e-05
		-0.885	7.382e-06	-1.285	6.571e-05
		-0.886	7.345e-06	-1.286	6.573e-05
		-0.887	7.357e-06	-1.287	6.572e-05
		-0.888	7.321e-06	-1.288	6.575e-05
		-0.889	7.334e-06	-1.289	6.574e-05
		-0.89	7.297e-06	-1.29	6.576e-05
		-0.891	7.311e-06	-1.291	6.575e-05
		-0.892	7.274e-06	-1.292	6.578e-05
		-0.893	7.286e-06	-1.293	6.577e-05
		-0.894	7.251e-06	-1.294	6.579e-05
		-0.895	7.262e-06	-1.295	6.578e-05
		-0.896	7.228e-06	-1.296	6.58e-05
		-0.897	7.242e-06	-1.297	6.579e-05
		-0.898	7.203e-06	-1.298	6.581e-05
		-0.899	7.218e-06	-1.299	6.58e-05
		-0.9	7.182e-06	-1.3	6.582e-05
		-0.901	7.193e-06	-1.301	6.581e-05
		-0.902	7.158e-06	-1.302	6.583e-05
		-0.903	7.173e-06	-1.303	6.582e-05
		-0.904	7.136e-06	-1.304	6.584e-05
		-0.905	7.149e-06	-1.305	6.583e-05
		-0.906	7.112e-06	-1.306	6.584e-05
		-0.907	7.126e-06	-1.307	6.583e-05
		-0.908	7.089e-06	-1.308	6.585e-05
		-0.909	7.103e-06	-1.309	6.584e-05
		-0.91	7.068e-06	-1.31	6.585e-05
		-0.911	7.081e-06	-1.311	6.584e-05
		-0.912	7.046e-06	-1.312	6.585e-05
		-0.913	7.058e-06	-1.313	6.584e-05
		-0.914	7.022e-06	-1.314	6.586e-05
		-0.915	7.037e-06	-1.315	6.584e-05
		-0.916	7.002e-06	-1.316	6.586e-05
		-0.917	7.013e-06	-1.317	6.584e-05
		-0.918	6.979e-06	-1.318	6.586e-05
		-0.919	6.991e-06	-1.319	6.584e-05
		-0.92	6.956e-06	-1.32	6.586e-05
		-0.921	6.97e-06	-1.321	6.584e-05
		-0.922	6.936e-06	-1.322	6.585e-05
		-0.923	6.949e-06	-1.323	6.584e-05
		-0.924	6.915e-06	-1.324	6.585e-05
		-0.925	6.928e-06	-1.325	6.584e-05
		-0.926	6.893e-06	-1.326	6.585e-05
		-0.927	6.905e-06	-1.327	6.583e-05
		-0.928	6.871e-06	-1.328	6.584e-05
		-0.929	6.885e-06	-1.329	6.583e-05
		-0.93	6.849e-06	-1.33	6.584e-05
		-0.931	6.862e-06	-1.331	6.582e-05
		-0.932	6.828e-06	-1.332	6.583e-05
		-0.933	6.84e-06	-1.333	6.582e-05
		-0.934	6.809e-06	-1.334	6.583e-05
		-0.935	6.821e-06	-1.335	6.581e-05
		-0.936	6.786e-06	-1.336	6.582e-05
		-0.937	6.801e-06	-1.337	6.581e-05
		-0.938	6.766e-06	-1.338	6.582e-05
		-0.939	6.779e-06	-1.339	6.58e-05
		-0.94	6.746e-06	-1.34	6.581e-05
		-0.941	6.759e-06	-1.341	6.579e-05
		-0.942	6.725e-06	-1.342	6.58e-05
		-0.943	6.738e-06	-1.343	6.579e-05
		-0.944	6.705e-06	-1.344	6.58e-05
		-0.945	6.719e-06	-1.345	6.578e-05
		-0.946	6.684e-06	-1.346	6.579e-05
		-0.947	6.7e-06	-1.347	6.577e-05
		-0.948	6.668e-06	-1.348	6.578e-05
		-0.949	6.679e-06	-1.349	6.577e-05
		-0.95	6.649e-06	-1.35	6.577e-05
		-0.951	6.662e-06	-1.351	6.576e-05
		-0.952	6.629e-06	-1.352	6.577e-05
		-0.953	6.645e-06	-1.353	6.575e-05
		-0.954	6.612e-06	-1.354	6.576e-05
		-0.955	6.626e-06	-1.355	6.575e-05
		-0.956	6.595e-06	-1.356	6.575e-05
		-0.957	6.608e-06	-1.357	6.574e-05
		-0.958	6.578e-06	-1.358	6.575e-05
		-0.959	6.591e-06	-1.359	6.574e-05
		-0.96	6.561e-06	-1.36	6.574e-05
		-0.961	6.577e-06	-1.361	6.573e-05
		-0.962	6.546e-06	-1.362	6.574e-05
		-0.963	6.562e-06	-1.363	6.573e-05
		-0.964	6.532e-06	-1.364	6.573e-05
		-0.965	6.545e-06	-1.365	6.572e-05
		-0.966	6.518e-06	-1.366	6.573e-05
		-0.967	6.533e-06	-1.367	6.572e-05
		-0.968	6.503e-06	-1.368	6.572e-05
		-0.969	6.521e-06	-1.369	6.572e-05
		-0.97	6.492e-06	-1.37	6.572e-05
		-0.971	6.508e-06	-1.371	6.571e-05
		-0.972	6.479e-06	-1.372	6.572e-05
		-0.973	6.498e-06	-1.373	6.571e-05
		-0.974	6.47e-06	-1.374	6.572e-05
		-0.975	6.486e-06	-1.375	6.571e-05
		-0.976	6.459e-06	-1.376	6.572e-05
		-0.977	6.477e-06	-1.377	6.571e-05
		-0.978	6.449e-06	-1.378	6.572e-05
		-0.979	6.469e-06	-1.379	6.571e-05
		-0.98	6.443e-06	-1.38	6.572e-05
		-0.981	6.461e-06	-1.381	6.571e-05
		-0.982	6.435e-06	-1.382	6.572e-05
		-0.983	6.454e-06	-1.383	6.572e-05
		-0.984	6.428e-06	-1.384	6.572e-05
		-0.985	6.448e-06	-1.385	6.572e-05
		-0.986	6.424e-06	-1.386	6.573e-05
		-0.987	6.444e-06	-1.387	6.573e-05
		-0.988	6.421e-06	-1.388	6.573e-05
		-0.989	6.44e-06	-1.389	6.573e-05
		-0.99	6.417e-06	-1.39	6.574e-05
		-0.991	6.438e-06	-1.391	6.574e-05
		-0.992	6.416e-06	-1.392	6.575e-05
		-0.993	6.438e-06	-1.393	6.575e-05
		-0.994	6.415e-06	-1.394	6.576e-05
		-0.995	6.438e-06	-1.395	6.576e-05
		-0.996	6.416e-06	-1.396	6.577e-05
		-0.997	6.437e-06	-1.397	6.578e-05
		-0.998	6.419e-06	-1.398	6.579e-05
		-0.999	6.442e-06	-1.399	6.579e-05
		-1	6.421e-06	-1.4	6.58e-05
		-1.001	6.445e-06	-1.401	6.581e-05
		-1.002	6.424e-06	-1.402	6.582e-05
		-1.003	6.449e-06	-1.403	6.583e-05
		-1.004	6.431e-06	-1.404	6.584e-05
		-1.005	6.455e-06	-1.405	6.585e-05
		-1.006	6.437e-06	-1.406	6.586e-05
		-1.007	6.462e-06	-1.407	6.587e-05
		-1.008	6.444e-06	-1.408	6.588e-05
		-1.009	6.47e-06	-1.409	6.59e-05
		-1.01	6.451e-06	-1.41	6.591e-05
		-1.011	6.479e-06	-1.411	6.593e-05
		-1.012	6.462e-06	-1.412	6.594e-05
		-1.013	6.488e-06	-1.413	6.596e-05
		-1.014	6.473e-06	-1.414	6.597e-05
		-1.015	6.498e-06	-1.415	6.599e-05
		-1.016	6.482e-06	-1.416	6.6e-05
		-1.017	6.51e-06	-1.417	6.603e-05
		-1.018	6.494e-06	-1.418	6.604e-05
		-1.019	6.522e-06	-1.419	6.607e-05
		-1.02	6.507e-06	-1.42	6.608e-05
		-1.021	6.535e-06	-1.421	6.611e-05
		-1.022	6.52e-06	-1.422	6.613e-05
		-1.023	6.546e-06	-1.423	6.616e-05
		-1.024	6.535e-06	-1.424	6.617e-05
		-1.025	6.564e-06	-1.425	6.621e-05
		-1.026	6.547e-06	-1.426	6.622e-05
		-1.027	6.575e-06	-1.427	6.626e-05
		-1.028	6.56e-06	-1.428	6.628e-05
		-1.029	6.589e-06	-1.429	6.631e-05
		-1.03	6.576e-06	-1.43	6.634e-05
		-1.031	6.605e-06	-1.431	6.638e-05
		-1.032	6.59e-06	-1.432	6.639e-05
		-1.033	6.619e-06	-1.433	6.644e-05
		-1.034	6.605e-06	-1.434	6.646e-05
		-1.035	6.633e-06	-1.435	6.651e-05
		-1.036	6.619e-06	-1.436	6.653e-05
		-1.037	6.648e-06	-1.437	6.658e-05
		-1.038	6.634e-06	-1.438	6.66e-05
		-1.039	6.663e-06	-1.439	6.665e-05
		-1.04	6.648e-06	-1.44	6.668e-05
		-1.041	6.678e-06	-1.441	6.674e-05
		-1.042	6.663e-06	-1.442	6.676e-05
		-1.043	6.694e-06	-1.443	6.682e-05
		-1.044	6.68e-06	-1.444	6.685e-05
		-1.045	6.707e-06	-1.445	6.691e-05
		-1.046	6.694e-06	-1.446	6.694e-05
		-1.047	6.722e-06	-1.447	6.7e-05
		-1.048	6.708e-06	-1.448	6.703e-05
		-1.049	6.738e-06	-1.449	6.71e-05
		-1.05	6.722e-06	-1.45	6.713e-05
		-1.051	6.752e-06	-1.451	6.719e-05
		-1.052	6.738e-06	-1.452	6.722e-05
		-1.053	6.767e-06	-1.453	6.729e-05
		-1.054	6.753e-06	-1.454	6.733e-05
		-1.055	6.78e-06	-1.455	6.74e-05
		-1.056	6.767e-06	-1.456	6.743e-05
		-1.057	6.797e-06	-1.457	6.751e-05
		-1.058	6.779e-06	-1.458	6.754e-05
		-1.059	6.81e-06	-1.459	6.762e-05
		-1.06	6.793e-06	-1.46	6.766e-05
		-1.061	6.821e-06	-1.461	6.773e-05
		-1.062	6.809e-06	-1.462	6.777e-05
		-1.063	6.837e-06	-1.463	6.785e-05
		-1.064	6.822e-06	-1.464	6.788e-05
		-1.065	6.851e-06	-1.465	6.797e-05
		-1.066	6.834e-06	-1.466	6.8e-05
		-1.067	6.864e-06	-1.467	6.808e-05
		-1.068	6.849e-06	-1.468	6.812e-05
		-1.069	6.879e-06	-1.469	6.82e-05
		-1.07	6.864e-06	-1.47	6.824e-05
		-1.071	6.891e-06	-1.471	6.832e-05
		-1.072	6.878e-06	-1.472	6.835e-05
		-1.073	6.907e-06	-1.473	6.844e-05
		-1.074	6.89e-06	-1.474	6.847e-05
		-1.075	6.922e-06	-1.475	6.855e-05
		-1.076	6.908e-06	-1.476	6.858e-05
		-1.077	6.935e-06	-1.477	6.866e-05
		-1.078	6.921e-06	-1.478	6.869e-05
		-1.079	6.951e-06	-1.479	6.877e-05
		-1.08	6.936e-06	-1.48	6.88e-05
		-1.081	6.967e-06	-1.481	6.888e-05
		-1.082	6.953e-06	-1.482	6.89e-05
		-1.083	6.983e-06	-1.483	6.898e-05
		-1.084	6.968e-06	-1.484	6.901e-05
		-1.085	7e-06	-1.485	6.909e-05
		-1.086	6.986e-06	-1.486	6.91e-05
		-1.087	7.016e-06	-1.487	6.918e-05
		-1.088	7.004e-06	-1.488	6.92e-05
		-1.089	7.037e-06	-1.489	6.927e-05
		-1.09	7.023e-06	-1.49	6.928e-05
		-1.091	7.056e-06	-1.491	6.936e-05
		-1.092	7.042e-06	-1.492	6.936e-05
		-1.093	7.077e-06	-1.493	6.943e-05
		-1.094	7.066e-06	-1.494	6.944e-05
		-1.095	7.1e-06	-1.495	6.951e-05
		-1.096	7.089e-06	-1.496	6.951e-05
		-1.097	7.126e-06	-1.497	6.957e-05
		-1.098	7.113e-06	-1.498	6.957e-05
		-1.099	7.153e-06	-1.499	6.964e-05
		-1.1	7.143e-06	-1.5	6.963e-05
		-1.101	7.183e-06	-1.501	6.969e-05
		-1.102	7.174e-06	-1.502	6.968e-05
		-1.103	7.214e-06	-1.503	6.974e-05
		-1.104	7.207e-06	-1.504	6.973e-05
		-1.105	7.25e-06	-1.505	6.978e-05
		-1.106	7.24e-06	-1.506	6.977e-05
		-1.107	7.288e-06	-1.507	6.982e-05
		-1.108	7.283e-06	-1.508	6.98e-05
		-1.109	7.329e-06	-1.509	6.985e-05
		-1.11	7.327e-06	-1.51	6.983e-05
		-1.111	7.375e-06	-1.511	6.988e-05
		-1.112	7.373e-06	-1.512	6.986e-05
		-1.113	7.424e-06	-1.513	6.99e-05
		-1.114	7.428e-06	-1.514	6.988e-05
		-1.115	7.482e-06	-1.515	6.992e-05
		-1.116	7.483e-06	-1.516	6.989e-05
		-1.117	7.54e-06	-1.517	6.993e-05
		-1.118	7.546e-06	-1.518	6.99e-05
		-1.119	7.605e-06	-1.519	6.994e-05
		-1.12	7.612e-06	-1.52	6.991e-05
		-1.121	7.679e-06	-1.521	6.994e-05
		-1.122	7.685e-06	-1.522	6.991e-05
		-1.123	7.754e-06	-1.523	6.994e-05
		-1.124	7.767e-06	-1.524	6.991e-05
		-1.125	7.836e-06	-1.525	6.994e-05
		-1.126	7.853e-06	-1.526	6.991e-05
		-1.127	7.929e-06	-1.527	6.994e-05
		-1.128	7.945e-06	-1.528	6.99e-05
		-1.129	8.025e-06	-1.529	6.993e-05
		-1.13	8.046e-06	-1.53	6.99e-05
		-1.131	8.126e-06	-1.531	6.993e-05
		-1.132	8.149e-06	-1.532	6.989e-05
		-1.133	8.234e-06	-1.533	6.991e-05
		-1.134	8.262e-06	-1.534	6.988e-05
		-1.135	8.351e-06	-1.535	6.99e-05
		-1.136	8.382e-06	-1.536	6.987e-05
		-1.137	8.474e-06	-1.537	6.989e-05
		-1.138	8.504e-06	-1.538	6.985e-05
		-1.139	8.602e-06	-1.539	6.988e-05
		-1.14	8.637e-06	-1.54	6.984e-05
		-1.141	8.735e-06	-1.541	6.987e-05
		-1.142	8.773e-06	-1.542	6.983e-05
		-1.143	8.878e-06	-1.543	6.985e-05
		-1.144	8.917e-06	-1.544	6.981e-05
		-1.145	9.025e-06	-1.545	6.984e-05
		-1.146	9.067e-06	-1.546	6.98e-05
		-1.147	9.178e-06	-1.547	6.983e-05
		-1.148	9.221e-06	-1.548	6.979e-05
		-1.149	9.337e-06	-1.549	6.982e-05
		-1.15	9.385e-06	-1.55	6.978e-05
		-1.151	9.5e-06	-1.551	6.98e-05
		-1.152	9.551e-06	-1.552	6.976e-05
		-1.153	9.673e-06	-1.553	6.98e-05
		-1.154	9.724e-06	-1.554	6.975e-05
		-1.155	9.849e-06	-1.555	6.978e-05
		-1.156	9.904e-06	-1.556	6.975e-05
		-1.157	1.003e-05	-1.557	6.978e-05
		-1.158	1.009e-05	-1.558	6.974e-05
		-1.159	1.022e-05	-1.559	6.977e-05
		-1.16	1.028e-05	-1.56	6.973e-05
		-1.161	1.041e-05	-1.561	6.976e-05
		-1.162	1.047e-05	-1.562	6.972e-05
		-1.163	1.061e-05	-1.563	6.976e-05
		-1.164	1.067e-05	-1.564	6.972e-05
		-1.165	1.081e-05	-1.565	6.975e-05
		-1.166	1.087e-05	-1.566	6.972e-05
		-1.167	1.101e-05	-1.567	6.975e-05
		-1.168	1.108e-05	-1.568	6.972e-05
		-1.169	1.122e-05	-1.569	6.975e-05
		-1.17	1.129e-05	-1.57	6.971e-05
		-1.171	1.144e-05	-1.571	6.975e-05
		-1.172	1.151e-05	-1.572	6.972e-05
		-1.173	1.165e-05	-1.573	6.976e-05
		-1.174	1.172e-05	-1.574	6.972e-05
		-1.175	1.187e-05	-1.575	6.976e-05
		-1.176	1.194e-05	-1.576	6.973e-05
		-1.177	1.209e-05	-1.577	6.977e-05
		-1.178	1.217e-05	-1.578	6.974e-05
		-1.179	1.232e-05	-1.579	6.978e-05
		-1.18	1.239e-05	-1.58	6.975e-05
		-1.181	1.254e-05	-1.581	6.98e-05
		-1.182	1.261e-05	-1.582	6.976e-05
		-1.183	1.276e-05	-1.583	6.981e-05
		-1.184	1.284e-05	-1.584	6.977e-05
		-1.185	1.3e-05	-1.585	6.983e-05
		-1.186	1.306e-05	-1.586	6.979e-05
		-1.187	1.322e-05	-1.587	6.985e-05
		-1.188	1.329e-05	-1.588	6.982e-05
		-1.189	1.345e-05	-1.589	6.987e-05
		-1.19	1.352e-05	-1.59	6.984e-05
		-1.191	1.367e-05	-1.591	6.989e-05
		-1.192	1.374e-05	-1.592	6.986e-05
		-1.193	1.39e-05	-1.593	6.992e-05
		-1.194	1.396e-05	-1.594	6.989e-05
		-1.195	1.411e-05	-1.595	6.995e-05
		-1.196	1.418e-05	-1.596	6.992e-05
		-1.197	1.434e-05	-1.597	6.998e-05
		-1.198	1.441e-05	-1.598	6.996e-05
		-1.199	1.455e-05	-1.599	7.002e-05
		-1.2	1.462e-05	-1.6	6.999e-05
		-1.201	1.477e-05	-1.601	7.006e-05
		-1.202	1.483e-05	-1.602	7.003e-05
		-1.203	1.498e-05	-1.603	7.01e-05
		-1.204	1.504e-05	-1.604	7.008e-05
		-1.205	1.519e-05	-1.605	7.015e-05
		-1.206	1.525e-05	-1.606	7.012e-05
		-1.207	1.539e-05	-1.607	7.02e-05
		-1.208	1.544e-05	-1.608	7.017e-05
		-1.209	1.558e-05	-1.609	7.025e-05
		-1.21	1.564e-05	-1.61	7.023e-05
		-1.211	1.578e-05	-1.611	7.03e-05
		-1.212	1.582e-05	-1.612	7.029e-05
		-1.213	1.596e-05	-1.613	7.037e-05
		-1.214	1.601e-05	-1.614	7.035e-05
		-1.215	1.614e-05	-1.615	7.043e-05
		-1.216	1.619e-05	-1.616	7.042e-05
		-1.217	1.632e-05	-1.617	7.05e-05
		-1.218	1.636e-05	-1.618	7.049e-05
		-1.219	1.648e-05	-1.619	7.058e-05
		-1.22	1.652e-05	-1.62	7.056e-05
		-1.221	1.664e-05	-1.621	7.066e-05
		-1.222	1.668e-05	-1.622	7.065e-05
		-1.223	1.68e-05	-1.623	7.074e-05
		-1.224	1.683e-05	-1.624	7.073e-05
		-1.225	1.695e-05	-1.625	7.084e-05
		-1.226	1.697e-05	-1.626	7.083e-05
		-1.227	1.708e-05	-1.627	7.093e-05
		-1.228	1.71e-05	-1.628	7.093e-05
		-1.229	1.722e-05	-1.629	7.103e-05
		-1.23	1.724e-05	-1.63	7.103e-05
		-1.231	1.734e-05	-1.631	7.114e-05
		-1.232	1.736e-05	-1.632	7.114e-05
		-1.233	1.746e-05	-1.633	7.126e-05
		-1.234	1.747e-05	-1.634	7.126e-05
		-1.235	1.756e-05	-1.635	7.138e-05
		-1.236	1.757e-05	-1.636	7.139e-05
		-1.237	1.767e-05	-1.637	7.151e-05
		-1.238	1.767e-05	-1.638	7.152e-05
		-1.239	1.775e-05	-1.639	7.165e-05
		-1.24	1.775e-05	-1.64	7.166e-05
		-1.241	1.784e-05	-1.641	7.18e-05
		-1.242	1.784e-05	-1.642	7.18e-05
		-1.243	1.792e-05	-1.643	7.194e-05
		-1.244	1.791e-05	-1.644	7.196e-05
		-1.245	1.798e-05	-1.645	7.21e-05
		-1.246	1.798e-05	-1.646	7.212e-05
		-1.247	1.804e-05	-1.647	7.227e-05
		-1.248	1.803e-05	-1.648	7.229e-05
		-1.249	1.809e-05	-1.649	7.244e-05
		-1.25	1.808e-05	-1.65	7.246e-05
		-1.251	1.814e-05	-1.651	7.262e-05
		-1.252	1.812e-05	-1.652	7.265e-05
		-1.253	1.818e-05	-1.653	7.281e-05
		-1.254	1.815e-05	-1.654	7.283e-05
		-1.255	1.821e-05	-1.655	7.3e-05
		-1.256	1.818e-05	-1.656	7.302e-05
		-1.257	1.823e-05	-1.657	7.319e-05
		-1.258	1.82e-05	-1.658	7.322e-05
		-1.259	1.825e-05	-1.659	7.339e-05
		-1.26	1.821e-05	-1.66	7.343e-05
		-1.261	1.825e-05	-1.661	7.36e-05
		-1.262	1.822e-05	-1.662	7.363e-05
		-1.263	1.825e-05	-1.663	7.38e-05
		-1.264	1.822e-05	-1.664	7.383e-05
		-1.265	1.825e-05	-1.665	7.402e-05
		-1.266	1.821e-05	-1.666	7.404e-05
		-1.267	1.824e-05	-1.667	7.422e-05
		-1.268	1.82e-05	-1.668	7.425e-05
		-1.269	1.822e-05	-1.669	7.442e-05
		-1.27	1.818e-05	-1.67	7.445e-05
		-1.271	1.82e-05	-1.671	7.463e-05
		-1.272	1.815e-05	-1.672	7.465e-05
		-1.273	1.817e-05	-1.673	7.482e-05
		-1.274	1.812e-05	-1.674	7.484e-05
		-1.275	1.813e-05	-1.675	7.501e-05
		-1.276	1.808e-05	-1.676	7.503e-05
		-1.277	1.809e-05	-1.677	7.52e-05
		-1.278	1.804e-05	-1.678	7.521e-05
		-1.279	1.804e-05	-1.679	7.537e-05
		-1.28	1.799e-05	-1.68	7.538e-05
		-1.281	1.8e-05	-1.681	7.554e-05
		-1.282	1.794e-05	-1.682	7.553e-05
		-1.283	1.794e-05	-1.683	7.569e-05
		-1.284	1.789e-05	-1.684	7.568e-05
		-1.285	1.788e-05	-1.685	7.583e-05
		-1.286	1.783e-05	-1.686	7.581e-05
		-1.287	1.782e-05	-1.687	7.596e-05
		-1.288	1.776e-05	-1.688	7.594e-05
		-1.289	1.776e-05	-1.689	7.607e-05
		-1.29	1.769e-05	-1.69	7.605e-05
		-1.291	1.769e-05	-1.691	7.618e-05
		-1.292	1.762e-05	-1.692	7.615e-05
		-1.293	1.761e-05	-1.693	7.628e-05
		-1.294	1.755e-05	-1.694	7.623e-05
		-1.295	1.754e-05	-1.695	7.636e-05
		-1.296	1.747e-05	-1.696	7.631e-05
		-1.297	1.746e-05	-1.697	7.643e-05
		-1.298	1.739e-05	-1.698	7.638e-05
		-1.299	1.738e-05	-1.699	7.65e-05
		-1.3	1.731e-05	-1.7	7.644e-05
		-1.301	1.729e-05	-1.701	7.655e-05
		-1.302	1.722e-05	-1.702	7.649e-05
		-1.303	1.72e-05	-1.703	7.66e-05
		-1.304	1.713e-05	-1.704	7.654e-05
		-1.305	1.711e-05	-1.705	7.665e-05
		-1.306	1.705e-05	-1.706	7.658e-05
		-1.307	1.703e-05	-1.707	7.668e-05
		-1.308	1.696e-05	-1.708	7.661e-05
		-1.309	1.693e-05	-1.709	7.671e-05
		-1.31	1.687e-05	-1.71	7.664e-05
		-1.311	1.684e-05	-1.711	7.674e-05
		-1.312	1.677e-05	-1.712	7.667e-05
		-1.313	1.675e-05	-1.713	7.677e-05
		-1.314	1.668e-05	-1.714	7.669e-05
		-1.315	1.665e-05	-1.715	7.679e-05
		-1.316	1.658e-05	-1.716	7.672e-05
		-1.317	1.655e-05	-1.717	7.681e-05
		-1.318	1.649e-05	-1.718	7.673e-05
		-1.319	1.646e-05	-1.719	7.683e-05
		-1.32	1.639e-05	-1.72	7.675e-05
		-1.321	1.636e-05	-1.721	7.685e-05
		-1.322	1.63e-05	-1.722	7.677e-05
		-1.323	1.626e-05	-1.723	7.687e-05
		-1.324	1.62e-05	-1.724	7.679e-05
		-1.325	1.617e-05	-1.725	7.69e-05
		-1.326	1.61e-05	-1.726	7.682e-05
		-1.327	1.607e-05	-1.727	7.692e-05
		-1.328	1.6e-05	-1.728	7.684e-05
		-1.329	1.597e-05	-1.729	7.695e-05
		-1.33	1.591e-05	-1.73	7.686e-05
		-1.331	1.588e-05	-1.731	7.697e-05
		-1.332	1.581e-05	-1.732	7.69e-05
		-1.333	1.578e-05	-1.733	7.7e-05
		-1.334	1.572e-05	-1.734	7.693e-05
		-1.335	1.568e-05	-1.735	7.704e-05
		-1.336	1.562e-05	-1.736	7.697e-05
		-1.337	1.559e-05	-1.737	7.708e-05
		-1.338	1.553e-05	-1.738	7.701e-05
		-1.339	1.549e-05	-1.739	7.712e-05
		-1.34	1.543e-05	-1.74	7.706e-05
		-1.341	1.54e-05	-1.741	7.718e-05
		-1.342	1.534e-05	-1.742	7.712e-05
		-1.343	1.531e-05	-1.743	7.724e-05
		-1.344	1.525e-05	-1.744	7.718e-05
		-1.345	1.521e-05	-1.745	7.73e-05
		-1.346	1.515e-05	-1.746	7.725e-05
		-1.347	1.512e-05	-1.747	7.737e-05
		-1.348	1.507e-05	-1.748	7.733e-05
		-1.349	1.503e-05	-1.749	7.745e-05
		-1.35	1.497e-05	-1.75	7.741e-05
		-1.351	1.494e-05	-1.751	7.754e-05
		-1.352	1.489e-05	-1.752	7.75e-05
		-1.353	1.485e-05	-1.753	7.764e-05
		-1.354	1.48e-05	-1.754	7.76e-05
		-1.355	1.477e-05	-1.755	7.775e-05
		-1.356	1.471e-05	-1.756	7.771e-05
		-1.357	1.468e-05	-1.757	7.786e-05
		-1.358	1.463e-05	-1.758	7.784e-05
		-1.359	1.46e-05	-1.759	7.799e-05
		-1.36	1.454e-05	-1.76	7.797e-05
		-1.361	1.451e-05	-1.761	7.813e-05
		-1.362	1.446e-05	-1.762	7.811e-05
		-1.363	1.443e-05	-1.763	7.827e-05
		-1.364	1.438e-05	-1.764	7.826e-05
		-1.365	1.435e-05	-1.765	7.843e-05
		-1.366	1.43e-05	-1.766	7.842e-05
		-1.367	1.427e-05	-1.767	7.86e-05
		-1.368	1.422e-05	-1.768	7.86e-05
		-1.369	1.419e-05	-1.769	7.879e-05
		-1.37	1.414e-05	-1.77	7.879e-05
		-1.371	1.411e-05	-1.771	7.898e-05
		-1.372	1.407e-05	-1.772	7.899e-05
		-1.373	1.404e-05	-1.773	7.919e-05
		-1.374	1.399e-05	-1.774	7.92e-05
		-1.375	1.396e-05	-1.775	7.94e-05
		-1.376	1.392e-05	-1.776	7.943e-05
		-1.377	1.389e-05	-1.777	7.964e-05
		-1.378	1.384e-05	-1.778	7.966e-05
		-1.379	1.382e-05	-1.779	7.988e-05
		-1.38	1.377e-05	-1.78	7.992e-05
		-1.381	1.375e-05	-1.781	8.014e-05
		-1.382	1.371e-05	-1.782	8.018e-05
		-1.383	1.368e-05	-1.783	8.041e-05
		-1.384	1.364e-05	-1.784	8.046e-05
		-1.385	1.361e-05	-1.785	8.07e-05
		-1.386	1.357e-05	-1.786	8.076e-05
		-1.387	1.354e-05	-1.787	8.1e-05
		-1.388	1.35e-05	-1.788	8.106e-05
		-1.389	1.348e-05	-1.789	8.131e-05
		-1.39	1.344e-05	-1.79	8.139e-05
		-1.391	1.341e-05	-1.791	8.164e-05
		-1.392	1.337e-05	-1.792	8.172e-05
		-1.393	1.335e-05	-1.793	8.199e-05
		-1.394	1.331e-05	-1.794	8.208e-05
		-1.395	1.329e-05	-1.795	8.235e-05
		-1.396	1.325e-05	-1.796	8.245e-05
		-1.397	1.323e-05	-1.797	8.273e-05
		-1.398	1.319e-05	-1.798	8.283e-05
		-1.399	1.317e-05	-1.799	8.312e-05
		-1.4	1.313e-05	-1.8	8.323e-05
		-1.401	1.311e-05	-1.801	8.353e-05
		-1.402	1.307e-05	-1.802	8.364e-05
		-1.403	1.305e-05	-1.803	8.395e-05
		-1.404	1.302e-05	-1.804	8.407e-05
		-1.405	1.299e-05	-1.805	8.439e-05
		-1.406	1.296e-05	-1.806	8.452e-05
		-1.407	1.294e-05	-1.807	8.484e-05
		-1.408	1.291e-05	-1.808	8.498e-05
		-1.409	1.289e-05	-1.809	8.531e-05
		-1.41	1.285e-05	-1.81	8.545e-05
		-1.411	1.283e-05	-1.811	8.579e-05
		-1.412	1.28e-05	-1.812	8.594e-05
		-1.413	1.278e-05	-1.813	8.628e-05
		-1.414	1.275e-05	-1.814	8.644e-05
		-1.415	1.273e-05	-1.815	8.678e-05
		-1.416	1.27e-05	-1.816	8.694e-05
		-1.417	1.268e-05	-1.817	8.73e-05
		-1.418	1.265e-05	-1.818	8.746e-05
		-1.419	1.263e-05	-1.819	8.782e-05
		-1.42	1.26e-05	-1.82	8.799e-05
		-1.421	1.258e-05	-1.821	8.835e-05
		-1.422	1.255e-05	-1.822	8.852e-05
		-1.423	1.254e-05	-1.823	8.889e-05
		-1.424	1.251e-05	-1.824	8.906e-05
		-1.425	1.249e-05	-1.825	8.942e-05
		-1.426	1.246e-05	-1.826	8.959e-05
		-1.427	1.244e-05	-1.827	8.996e-05
		-1.428	1.242e-05	-1.828	9.012e-05
		-1.429	1.24e-05	-1.829	9.048e-05
		-1.43	1.237e-05	-1.83	9.065e-05
		-1.431	1.236e-05	-1.831	9.1e-05
		-1.432	1.233e-05	-1.832	9.116e-05
		-1.433	1.231e-05	-1.833	9.151e-05
		-1.434	1.229e-05	-1.834	9.165e-05
		-1.435	1.227e-05	-1.835	9.199e-05
		-1.436	1.225e-05	-1.836	9.213e-05
		-1.437	1.223e-05	-1.837	9.245e-05
		-1.438	1.221e-05	-1.838	9.257e-05
		-1.439	1.219e-05	-1.839	9.289e-05
		-1.44	1.217e-05	-1.84	9.299e-05
		-1.441	1.215e-05	-1.841	9.328e-05
		-1.442	1.213e-05	-1.842	9.336e-05
		-1.443	1.211e-05	-1.843	9.364e-05
		-1.444	1.209e-05	-1.844	9.371e-05
		-1.445	1.207e-05	-1.845	9.396e-05
		-1.446	1.205e-05	-1.846	9.399e-05
		-1.447	1.204e-05	-1.847	9.422e-05
		-1.448	1.201e-05	-1.848	9.422e-05
		-1.449	1.2e-05	-1.849	9.442e-05
		-1.45	1.198e-05	-1.85	9.44e-05
		-1.451	1.196e-05	-1.851	9.457e-05
		-1.452	1.194e-05	-1.852	9.452e-05
		-1.453	1.193e-05	-1.853	9.465e-05
		-1.454	1.191e-05	-1.854	9.458e-05
		-1.455	1.189e-05	-1.855	9.469e-05
		-1.456	1.187e-05	-1.856	9.458e-05
		-1.457	1.186e-05	-1.857	9.466e-05
		-1.458	1.184e-05	-1.858	9.453e-05
		-1.459	1.183e-05	-1.859	9.458e-05
		-1.46	1.181e-05	-1.86	9.442e-05
		-1.461	1.179e-05	-1.861	9.444e-05
		-1.462	1.177e-05	-1.862	9.426e-05
		-1.463	1.176e-05	-1.863	9.427e-05
		-1.464	1.174e-05	-1.864	9.406e-05
		-1.465	1.173e-05	-1.865	9.405e-05
		-1.466	1.171e-05	-1.866	9.383e-05
		-1.467	1.17e-05	-1.867	9.38e-05
		-1.468	1.168e-05	-1.868	9.357e-05
		-1.469	1.167e-05	-1.869	9.353e-05
		-1.47	1.165e-05	-1.87	9.328e-05
		-1.471	1.164e-05	-1.871	9.323e-05
		-1.472	1.162e-05	-1.872	9.298e-05
		-1.473	1.161e-05	-1.873	9.292e-05
		-1.474	1.159e-05	-1.874	9.266e-05
		-1.475	1.158e-05	-1.875	9.259e-05
		-1.476	1.156e-05	-1.876	9.234e-05
		-1.477	1.155e-05	-1.877	9.226e-05
		-1.478	1.153e-05	-1.878	9.2e-05
		-1.479	1.152e-05	-1.879	9.193e-05
		-1.48	1.151e-05	-1.88	9.167e-05
		-1.481	1.15e-05	-1.881	9.16e-05
		-1.482	1.148e-05	-1.882	9.134e-05
		-1.483	1.147e-05	-1.883	9.127e-05
		-1.484	1.145e-05	-1.884	9.101e-05
		-1.485	1.144e-05	-1.885	9.094e-05
		-1.486	1.143e-05	-1.886	9.069e-05
		-1.487	1.142e-05	-1.887	9.062e-05
		-1.488	1.14e-05	-1.888	9.037e-05
		-1.489	1.139e-05	-1.889	9.031e-05
		-1.49	1.137e-05	-1.89	9.006e-05
		-1.491	1.137e-05	-1.891	9e-05
		-1.492	1.135e-05	-1.892	8.976e-05
		-1.493	1.134e-05	-1.893	8.971e-05
		-1.494	1.133e-05	-1.894	8.947e-05
		-1.495	1.132e-05	-1.895	8.942e-05
		-1.496	1.13e-05	-1.896	8.919e-05
		-1.497	1.129e-05	-1.897	8.914e-05
		-1.498	1.128e-05	-1.898	8.891e-05
		-1.499	1.127e-05	-1.899	8.886e-05
		-1.5	1.126e-05	-1.9	8.864e-05
		-1.501	1.125e-05	-1.901	8.86e-05
		-1.502	1.123e-05	-1.902	8.838e-05
		-1.503	1.122e-05	-1.903	8.834e-05
		-1.504	1.121e-05	-1.904	8.813e-05
		-1.505	1.12e-05	-1.905	8.809e-05
		-1.506	1.119e-05	-1.906	8.788e-05
		-1.507	1.118e-05	-1.907	8.785e-05
		-1.508	1.117e-05	-1.908	8.765e-05
		-1.509	1.116e-05	-1.909	8.762e-05
		-1.51	1.115e-05	-1.91	8.742e-05
		-1.511	1.114e-05	-1.911	8.74e-05
		-1.512	1.113e-05	-1.912	8.72e-05
		-1.513	1.112e-05	-1.913	8.718e-05
		-1.514	1.111e-05	-1.914	8.698e-05
		-1.515	1.11e-05	-1.915	8.697e-05
		-1.516	1.109e-05	-1.916	8.678e-05
		-1.517	1.108e-05	-1.917	8.676e-05
		-1.518	1.107e-05	-1.918	8.658e-05
		-1.519	1.106e-05	-1.919	8.657e-05
		-1.52	1.105e-05	-1.92	8.639e-05
		-1.521	1.104e-05	-1.921	8.638e-05
		-1.522	1.103e-05	-1.922	8.62e-05
		-1.523	1.102e-05	-1.923	8.62e-05
		-1.524	1.101e-05	-1.924	8.602e-05
		-1.525	1.1e-05	-1.925	8.602e-05
		-1.526	1.099e-05	-1.926	8.584e-05
		-1.527	1.098e-05	-1.927	8.585e-05
		-1.528	1.097e-05	-1.928	8.567e-05
		-1.529	1.097e-05	-1.929	8.568e-05
		-1.53	1.096e-05	-1.93	8.551e-05
		-1.531	1.095e-05	-1.931	8.552e-05
		-1.532	1.094e-05	-1.932	8.535e-05
		-1.533	1.093e-05	-1.933	8.536e-05
		-1.534	1.092e-05	-1.934	8.52e-05
		-1.535	1.092e-05	-1.935	8.521e-05
		-1.536	1.091e-05	-1.936	8.505e-05
		-1.537	1.09e-05	-1.937	8.507e-05
		-1.538	1.089e-05	-1.938	8.491e-05
		-1.539	1.088e-05	-1.939	8.492e-05
		-1.54	1.088e-05	-1.94	8.477e-05
		-1.541	1.087e-05	-1.941	8.479e-05
		-1.542	1.086e-05	-1.942	8.463e-05
		-1.543	1.085e-05	-1.943	8.465e-05
		-1.544	1.084e-05	-1.944	8.45e-05
		-1.545	1.084e-05	-1.945	8.453e-05
		-1.546	1.083e-05	-1.946	8.437e-05
		-1.547	1.082e-05	-1.947	8.44e-05
		-1.548	1.081e-05	-1.948	8.425e-05
		-1.549	1.081e-05	-1.949	8.428e-05
		-1.55	1.08e-05	-1.95	8.413e-05
		-1.551	1.079e-05	-1.951	8.416e-05
		-1.552	1.078e-05	-1.952	8.402e-05
		-1.553	1.078e-05	-1.953	8.405e-05
		-1.554	1.077e-05	-1.954	8.39e-05
		-1.555	1.076e-05	-1.955	8.394e-05
		-1.556	1.076e-05	-1.956	8.379e-05
		-1.557	1.075e-05	-1.957	8.383e-05
		-1.558	1.074e-05	-1.958	8.369e-05
		-1.559	1.074e-05	-1.959	8.372e-05
		-1.56	1.073e-05	-1.96	8.359e-05
		-1.561	1.072e-05	-1.961	8.362e-05
		-1.562	1.072e-05	-1.962	8.348e-05
		-1.563	1.071e-05	-1.963	8.353e-05
		-1.564	1.07e-05	-1.964	8.339e-05
		-1.565	1.07e-05	-1.965	8.343e-05
		-1.566	1.069e-05	-1.966	8.329e-05
		-1.567	1.068e-05	-1.967	8.334e-05
		-1.568	1.068e-05	-1.968	8.32e-05
		-1.569	1.067e-05	-1.969	8.325e-05
		-1.57	1.066e-05	-1.97	8.311e-05
		-1.571	1.066e-05	-1.971	8.316e-05
		-1.572	1.065e-05	-1.972	8.303e-05
		-1.573	1.065e-05	-1.973	8.308e-05
		-1.574	1.064e-05	-1.974	8.294e-05
		-1.575	1.064e-05	-1.975	8.299e-05
		-1.576	1.063e-05	-1.976	8.286e-05
		-1.577	1.062e-05	-1.977	8.291e-05
		-1.578	1.062e-05	-1.978	8.278e-05
		-1.579	1.061e-05	-1.979	8.284e-05
		-1.58	1.061e-05	-1.98	8.271e-05
		-1.581	1.06e-05	-1.981	8.276e-05
		-1.582	1.06e-05	-1.982	8.263e-05
		-1.583	1.059e-05	-1.983	8.268e-05
		-1.584	1.058e-05	-1.984	8.256e-05
		-1.585	1.058e-05	-1.985	8.261e-05
		-1.586	1.057e-05	-1.986	8.249e-05
		-1.587	1.057e-05	-1.987	8.254e-05
		-1.588	1.056e-05	-1.988	8.242e-05
		-1.589	1.056e-05	-1.989	8.247e-05
		-1.59	1.055e-05	-1.99	8.235e-05
		-1.591	1.055e-05	-1.991	8.241e-05
		-1.592	1.054e-05	-1.992	8.228e-05
		-1.593	1.053e-05	-1.993	8.234e-05
		-1.594	1.053e-05	-1.994	8.222e-05
		-1.595	1.052e-05	-1.995	8.228e-05
		-1.596	1.052e-05	-1.996	8.216e-05
		-1.597	1.051e-05	-1.997	8.222e-05
		-1.598	1.051e-05	-1.998	8.21e-05
		-1.599	1.05e-05	-1.999	8.216e-05
		-1.6	1.05e-05	-2	8.204e-05
		-1.601	1.049e-05	-2.001	8.21e-05
		-1.602	1.049e-05	-2.002	8.198e-05
		-1.603	1.048e-05	-2.003	8.205e-05
		-1.604	1.048e-05	-2.004	8.193e-05
		-1.605	1.047e-05	-2.005	8.199e-05
		-1.606	1.047e-05	-2.006	8.187e-05
		-1.607	1.046e-05	-2.007	8.194e-05
		-1.608	1.045e-05	-2.008	8.182e-05
		-1.609	1.045e-05	-2.009	8.188e-05
		-1.61	1.044e-05	-2.01	8.176e-05
		-1.611	1.044e-05	-2.011	8.183e-05
		-1.612	1.043e-05	-2.012	8.171e-05
		-1.613	1.043e-05	-2.013	8.178e-05
		-1.614	1.042e-05	-2.014	8.167e-05
		-1.615	1.042e-05	-2.015	8.173e-05
		-1.616	1.041e-05	-2.016	8.161e-05
		-1.617	1.041e-05	-2.017	8.168e-05
		-1.618	1.04e-05	-2.018	8.157e-05
		-1.619	1.04e-05	-2.019	8.164e-05
		-1.62	1.039e-05	-2.02	8.152e-05
		-1.621	1.038e-05	-2.021	8.159e-05
		-1.622	1.038e-05	-2.022	8.147e-05
		-1.623	1.037e-05	-2.023	8.155e-05
		-1.624	1.037e-05	-2.024	8.143e-05
		-1.625	1.036e-05	-2.025	8.15e-05
		-1.626	1.036e-05	-2.026	8.139e-05
		-1.627	1.035e-05	-2.027	8.146e-05
		-1.628	1.035e-05	-2.028	8.134e-05
		-1.629	1.034e-05	-2.029	8.142e-05
		-1.63	1.034e-05	-2.03	8.13e-05
		-1.631	1.033e-05	-2.031	8.138e-05
		-1.632	1.033e-05	-2.032	8.126e-05
		-1.633	1.032e-05	-2.033	8.134e-05
		-1.634	1.031e-05	-2.034	8.122e-05
		-1.635	1.031e-05	-2.035	8.129e-05
		-1.636	1.031e-05	-2.036	8.118e-05
		-1.637	1.03e-05	-2.037	8.126e-05
		-1.638	1.03e-05	-2.038	8.114e-05
		-1.639	1.029e-05	-2.039	8.122e-05
		-1.64	1.028e-05	-2.04	8.11e-05
		-1.641	1.028e-05	-2.041	8.118e-05
		-1.642	1.027e-05	-2.042	8.107e-05
		-1.643	1.026e-05	-2.043	8.114e-05
		-1.644	1.026e-05	-2.044	8.103e-05
		-1.645	1.025e-05	-2.045	8.11e-05
		-1.646	1.025e-05	-2.046	8.099e-05
		-1.647	1.024e-05	-2.047	8.107e-05
		-1.648	1.024e-05	-2.048	8.096e-05
		-1.649	1.023e-05	-2.049	8.103e-05
		-1.65	1.023e-05	-2.05	8.092e-05
		-1.651	1.022e-05	-2.051	8.1e-05
		-1.652	1.022e-05	-2.052	8.089e-05
		-1.653	1.021e-05	-2.053	8.096e-05
		-1.654	1.02e-05	-2.054	8.085e-05
		-1.655	1.02e-05	-2.055	8.093e-05
		-1.656	1.019e-05	-2.056	8.082e-05
		-1.657	1.018e-05	-2.057	8.089e-05
		-1.658	1.018e-05	-2.058	8.078e-05
		-1.659	1.017e-05	-2.059	8.086e-05
		-1.66	1.017e-05	-2.06	8.075e-05
		-1.661	1.016e-05	-2.061	8.083e-05
		-1.662	1.016e-05	-2.062	8.072e-05
		-1.663	1.015e-05	-2.063	8.08e-05
		-1.664	1.015e-05	-2.064	8.068e-05
		-1.665	1.014e-05	-2.065	8.077e-05
		-1.666	1.013e-05	-2.066	8.065e-05
		-1.667	1.013e-05	-2.067	8.073e-05
		-1.668	1.012e-05	-2.068	8.062e-05
		-1.669	1.011e-05	-2.069	8.07e-05
		-1.67	1.011e-05	-2.07	8.059e-05
		-1.671	1.01e-05	-2.071	8.067e-05
		-1.672	1.01e-05	-2.072	8.056e-05
		-1.673	1.009e-05	-2.073	8.064e-05
		-1.674	1.009e-05	-2.074	8.053e-05
		-1.675	1.008e-05	-2.075	8.061e-05
		-1.676	1.008e-05	-2.076	8.05e-05
		-1.677	1.007e-05	-2.077	8.058e-05
		-1.678	1.007e-05	-2.078	8.047e-05
		-1.679	1.006e-05	-2.079	8.055e-05
		-1.68	1.005e-05	-2.08	8.044e-05
		-1.681	1.004e-05	-2.081	8.052e-05
		-1.682	1.004e-05	-2.082	8.041e-05
		-1.683	1.003e-05	-2.083	8.049e-05
		-1.684	1.003e-05	-2.084	8.039e-05
		-1.685	1.002e-05	-2.085	8.046e-05
		-1.686	1.002e-05	-2.086	8.036e-05
		-1.687	1.001e-05	-2.087	8.044e-05
		-1.688	1.001e-05	-2.088	8.033e-05
		-1.689	9.998e-06	-2.089	8.041e-05
		-1.69	9.996e-06	-2.09	8.03e-05
		-1.691	9.986e-06	-2.091	8.038e-05
		-1.692	9.985e-06	-2.092	8.027e-05
		-1.693	9.976e-06	-2.093	8.036e-05
		-1.694	9.973e-06	-2.094	8.025e-05
		-1.695	9.962e-06	-2.095	8.033e-05
		-1.696	9.963e-06	-2.096	8.022e-05
		-1.697	9.953e-06	-2.097	8.03e-05
		-1.698	9.95e-06	-2.098	8.019e-05
		-1.699	9.94e-06	-2.099	8.028e-05
		-1.7	9.939e-06	-2.1	8.017e-05
		-1.701	9.927e-06	-2.101	8.025e-05
		-1.702	9.928e-06	-2.102	8.015e-05
		-1.703	9.918e-06	-2.103	8.023e-05
		-1.704	9.917e-06	-2.104	8.012e-05
		-1.705	9.907e-06	-2.105	8.02e-05
		-1.706	9.904e-06	-2.106	8.009e-05
		-1.707	9.894e-06	-2.107	8.018e-05
		-1.708	9.894e-06	-2.108	8.007e-05
		-1.709	9.884e-06	-2.109	8.016e-05
		-1.71	9.883e-06	-2.11	8.005e-05
		-1.711	9.872e-06	-2.111	8.013e-05
		-1.712	9.871e-06	-2.112	8.002e-05
		-1.713	9.861e-06	-2.113	8.011e-05
		-1.714	9.859e-06	-2.114	8e-05
		-1.715	9.85e-06	-2.115	8.009e-05
		-1.716	9.85e-06	-2.116	7.998e-05
		-1.717	9.84e-06	-2.117	8.006e-05
		-1.718	9.84e-06	-2.118	7.996e-05
		-1.719	9.827e-06	-2.119	8.004e-05
		-1.72	9.826e-06	-2.12	7.994e-05
		-1.721	9.817e-06	-2.121	8.002e-05
		-1.722	9.817e-06	-2.122	7.992e-05
		-1.723	9.806e-06	-2.123	8e-05
		-1.724	9.806e-06	-2.124	7.99e-05
		-1.725	9.796e-06	-2.125	7.998e-05
		-1.726	9.795e-06	-2.126	7.988e-05
		-1.727	9.786e-06	-2.127	7.996e-05
		-1.728	9.786e-06	-2.128	7.986e-05
		-1.729	9.776e-06	-2.129	7.994e-05
		-1.73	9.775e-06	-2.13	7.984e-05
		-1.731	9.764e-06	-2.131	7.992e-05
		-1.732	9.765e-06	-2.132	7.982e-05
		-1.733	9.753e-06	-2.133	7.99e-05
		-1.734	9.755e-06	-2.134	7.98e-05
		-1.735	9.744e-06	-2.135	7.989e-05
		-1.736	9.744e-06	-2.136	7.978e-05
		-1.737	9.734e-06	-2.137	7.987e-05
		-1.738	9.735e-06	-2.138	7.976e-05
		-1.739	9.724e-06	-2.139	7.985e-05
		-1.74	9.725e-06	-2.14	7.975e-05
		-1.741	9.714e-06	-2.141	7.983e-05
		-1.742	9.715e-06	-2.142	7.973e-05
		-1.743	9.705e-06	-2.143	7.982e-05
		-1.744	9.706e-06	-2.144	7.972e-05
		-1.745	9.695e-06	-2.145	7.98e-05
		-1.746	9.695e-06	-2.146	7.97e-05
		-1.747	9.686e-06	-2.147	7.979e-05
		-1.748	9.687e-06	-2.148	7.969e-05
		-1.749	9.675e-06	-2.149	7.977e-05
		-1.75	9.677e-06	-2.15	7.967e-05
		-1.751	9.666e-06	-2.151	7.976e-05
		-1.752	9.667e-06	-2.152	7.966e-05
		-1.753	9.658e-06	-2.153	7.975e-05
		-1.754	9.659e-06	-2.154	7.964e-05
		-1.755	9.648e-06	-2.155	7.973e-05
		-1.756	9.651e-06	-2.156	7.963e-05
		-1.757	9.639e-06	-2.157	7.972e-05
		-1.758	9.641e-06	-2.158	7.962e-05
		-1.759	9.631e-06	-2.159	7.97e-05
		-1.76	9.632e-06	-2.16	7.96e-05
		-1.761	9.622e-06	-2.161	7.969e-05
		-1.762	9.623e-06	-2.162	7.959e-05
		-1.763	9.613e-06	-2.163	7.968e-05
		-1.764	9.614e-06	-2.164	7.958e-05
		-1.765	9.604e-06	-2.165	7.967e-05
		-1.766	9.607e-06	-2.166	7.957e-05
		-1.767	9.595e-06	-2.167	7.966e-05
		-1.768	9.598e-06	-2.168	7.955e-05
		-1.769	9.587e-06	-2.169	7.965e-05
		-1.77	9.589e-06	-2.17	7.954e-05
		-1.771	9.579e-06	-2.171	7.963e-05
		-1.772	9.581e-06	-2.172	7.953e-05
		-1.773	9.571e-06	-2.173	7.962e-05
		-1.774	9.573e-06	-2.174	7.952e-05
		-1.775	9.562e-06	-2.175	7.961e-05
		-1.776	9.565e-06	-2.176	7.951e-05
		-1.777	9.556e-06	-2.177	7.96e-05
		-1.778	9.557e-06	-2.178	7.95e-05
		-1.779	9.547e-06	-2.179	7.959e-05
		-1.78	9.55e-06	-2.18	7.949e-05
		-1.781	9.538e-06	-2.181	7.959e-05
		-1.782	9.542e-06	-2.182	7.949e-05
		-1.783	9.532e-06	-2.183	7.958e-05
		-1.784	9.534e-06	-2.184	7.948e-05
		-1.785	9.523e-06	-2.185	7.957e-05
		-1.786	9.527e-06	-2.186	7.947e-05
		-1.787	9.516e-06	-2.187	7.956e-05
		-1.788	9.52e-06	-2.188	7.946e-05
		-1.789	9.508e-06	-2.189	7.955e-05
		-1.79	9.512e-06	-2.19	7.945e-05
		-1.791	9.502e-06	-2.191	7.954e-05
		-1.792	9.506e-06	-2.192	7.944e-05
		-1.793	9.495e-06	-2.193	7.954e-05
		-1.794	9.497e-06	-2.194	7.944e-05
		-1.795	9.487e-06	-2.195	7.953e-05
		-1.796	9.492e-06	-2.196	7.943e-05
		-1.797	9.479e-06	-2.197	7.952e-05
		-1.798	9.484e-06	-2.198	7.942e-05
		-1.799	9.474e-06	-2.199	7.952e-05
		-1.8	9.476e-06	-2.2	7.926e-05
		-1.801	9.466e-06	-2.199	7.899e-05
		-1.802	9.47e-06	-2.198	7.874e-05
		-1.803	9.458e-06	-2.197	7.873e-05
		-1.804	9.463e-06	-2.196	7.855e-05
		-1.805	9.453e-06	-2.195	7.857e-05
		-1.806	9.457e-06	-2.194	7.84e-05
		-1.807	9.446e-06	-2.193	7.842e-05
		-1.808	9.449e-06	-2.192	7.827e-05
		-1.809	9.44e-06	-2.191	7.83e-05
		-1.81	9.442e-06	-2.19	7.814e-05
		-1.811	9.433e-06	-2.189	7.818e-05
		-1.812	9.438e-06	-2.188	7.803e-05
		-1.813	9.426e-06	-2.187	7.808e-05
		-1.814	9.431e-06	-2.186	7.793e-05
		-1.815	9.42e-06	-2.185	7.797e-05
		-1.816	9.424e-06	-2.184	7.783e-05
		-1.817	9.414e-06	-2.183	7.788e-05
		-1.818	9.419e-06	-2.182	7.774e-05
		-1.819	9.408e-06	-2.181	7.779e-05
		-1.82	9.413e-06	-2.18	7.765e-05
		-1.821	9.402e-06	-2.179	7.771e-05
		-1.822	9.407e-06	-2.178	7.757e-05
		-1.823	9.396e-06	-2.177	7.762e-05
		-1.824	9.401e-06	-2.176	7.749e-05
		-1.825	9.391e-06	-2.175	7.755e-05
		-1.826	9.395e-06	-2.174	7.742e-05
		-1.827	9.384e-06	-2.173	7.748e-05
		-1.828	9.39e-06	-2.172	7.734e-05
		-1.829	9.377e-06	-2.171	7.74e-05
		-1.83	9.384e-06	-2.17	7.728e-05
		-1.831	9.373e-06	-2.169	7.734e-05
		-1.832	9.377e-06	-2.168	7.721e-05
		-1.833	9.368e-06	-2.167	7.727e-05
		-1.834	9.373e-06	-2.166	7.714e-05
		-1.835	9.361e-06	-2.165	7.721e-05
		-1.836	9.367e-06	-2.164	7.708e-05
		-1.837	9.357e-06	-2.163	7.715e-05
		-1.838	9.362e-06	-2.162	7.702e-05
		-1.839	9.352e-06	-2.161	7.709e-05
		-1.84	9.356e-06	-2.16	7.697e-05
		-1.841	9.346e-06	-2.159	7.703e-05
		-1.842	9.351e-06	-2.158	7.691e-05
		-1.843	9.342e-06	-2.157	7.698e-05
		-1.844	9.349e-06	-2.156	7.685e-05
		-1.845	9.336e-06	-2.155	7.693e-05
		-1.846	9.342e-06	-2.154	7.68e-05
		-1.847	9.331e-06	-2.153	7.687e-05
		-1.848	9.337e-06	-2.152	7.675e-05
		-1.849	9.326e-06	-2.151	7.682e-05
		-1.85	9.332e-06	-2.15	7.67e-05
		-1.851	9.322e-06	-2.149	7.677e-05
		-1.852	9.328e-06	-2.148	7.665e-05
		-1.853	9.316e-06	-2.147	7.672e-05
		-1.854	9.323e-06	-2.146	7.661e-05
		-1.855	9.311e-06	-2.145	7.668e-05
		-1.856	9.319e-06	-2.144	7.656e-05
		-1.857	9.308e-06	-2.143	7.663e-05
		-1.858	9.314e-06	-2.142	7.651e-05
		-1.859	9.303e-06	-2.141	7.659e-05
		-1.86	9.31e-06	-2.14	7.647e-05
		-1.861	9.298e-06	-2.139	7.654e-05
		-1.862	9.306e-06	-2.138	7.642e-05
		-1.863	9.295e-06	-2.137	7.65e-05
		-1.864	9.301e-06	-2.136	7.638e-05
		-1.865	9.291e-06	-2.135	7.646e-05
		-1.866	9.297e-06	-2.134	7.634e-05
		-1.867	9.285e-06	-2.133	7.641e-05
		-1.868	9.293e-06	-2.132	7.63e-05
		-1.869	9.282e-06	-2.131	7.637e-05
		-1.87	9.289e-06	-2.13	7.626e-05
		-1.871	9.278e-06	-2.129	7.633e-05
		-1.872	9.285e-06	-2.128	7.622e-05
		-1.873	9.275e-06	-2.127	7.629e-05
		-1.874	9.281e-06	-2.126	7.618e-05
		-1.875	9.271e-06	-2.125	7.625e-05
		-1.876	9.279e-06	-2.124	7.613e-05
		-1.877	9.266e-06	-2.123	7.621e-05
		-1.878	9.274e-06	-2.122	7.61e-05
		-1.879	9.263e-06	-2.121	7.618e-05
		-1.88	9.269e-06	-2.12	7.606e-05
		-1.881	9.259e-06	-2.119	7.614e-05
		-1.882	9.268e-06	-2.118	7.602e-05
		-1.883	9.257e-06	-2.117	7.61e-05
		-1.884	9.264e-06	-2.116	7.599e-05
		-1.885	9.253e-06	-2.115	7.606e-05
		-1.886	9.262e-06	-2.114	7.595e-05
		-1.887	9.249e-06	-2.113	7.603e-05
		-1.888	9.259e-06	-2.112	7.591e-05
		-1.889	9.247e-06	-2.111	7.599e-05
		-1.89	9.253e-06	-2.11	7.588e-05
		-1.891	9.243e-06	-2.109	7.596e-05
		-1.892	9.253e-06	-2.108	7.584e-05
		-1.893	9.24e-06	-2.107	7.592e-05
		-1.894	9.249e-06	-2.106	7.581e-05
		-1.895	9.238e-06	-2.105	7.588e-05
		-1.896	9.246e-06	-2.104	7.577e-05
		-1.897	9.236e-06	-2.103	7.585e-05
		-1.898	9.243e-06	-2.102	7.573e-05
		-1.899	9.233e-06	-2.101	7.582e-05
		-1.9	9.242e-06	-2.1	7.57e-05
		-1.901	9.23e-06	-2.099	7.578e-05
		-1.902	9.239e-06	-2.098	7.567e-05
		-1.903	9.227e-06	-2.097	7.575e-05
		-1.904	9.236e-06	-2.096	7.564e-05
		-1.905	9.226e-06	-2.095	7.571e-05
		-1.906	9.233e-06	-2.094	7.56e-05
		-1.907	9.223e-06	-2.093	7.568e-05
		-1.908	9.233e-06	-2.092	7.557e-05
		-1.909	9.22e-06	-2.091	7.565e-05
		-1.91	9.23e-06	-2.09	7.554e-05
		-1.911	9.219e-06	-2.089	7.562e-05
		-1.912	9.228e-06	-2.088	7.55e-05
		-1.913	9.217e-06	-2.087	7.558e-05
		-1.914	9.226e-06	-2.086	7.547e-05
		-1.915	9.214e-06	-2.085	7.555e-05
		-1.916	9.224e-06	-2.084	7.544e-05
		-1.917	9.212e-06	-2.083	7.552e-05
		-1.918	9.222e-06	-2.082	7.541e-05
		-1.919	9.211e-06	-2.081	7.549e-05
		-1.92	9.221e-06	-2.08	7.537e-05
		-1.921	9.21e-06	-2.079	7.546e-05
		-1.922	9.219e-06	-2.078	7.534e-05
		-1.923	9.208e-06	-2.077	7.542e-05
		-1.924	9.218e-06	-2.076	7.531e-05
		-1.925	9.207e-06	-2.075	7.539e-05
		-1.926	9.216e-06	-2.074	7.528e-05
		-1.927	9.206e-06	-2.073	7.536e-05
		-1.928	9.216e-06	-2.072	7.525e-05
		-1.929	9.205e-06	-2.071	7.533e-05
		-1.93	9.214e-06	-2.07	7.522e-05
		-1.931	9.203e-06	-2.069	7.53e-05
		-1.932	9.213e-06	-2.068	7.519e-05
		-1.933	9.202e-06	-2.067	7.527e-05
		-1.934	9.213e-06	-2.066	7.516e-05
		-1.935	9.201e-06	-2.065	7.524e-05
		-1.936	9.212e-06	-2.064	7.513e-05
		-1.937	9.201e-06	-2.063	7.521e-05
		-1.938	9.21e-06	-2.062	7.51e-05
		-1.939	9.2e-06	-2.061	7.518e-05
		-1.94	9.211e-06	-2.06	7.507e-05
		-1.941	9.199e-06	-2.059	7.515e-05
		-1.942	9.211e-06	-2.058	7.504e-05
		-1.943	9.198e-06	-2.057	7.512e-05
		-1.944	9.209e-06	-2.056	7.501e-05
		-1.945	9.199e-06	-2.055	7.509e-05
		-1.946	9.21e-06	-2.054	7.498e-05
		-1.947	9.199e-06	-2.053	7.506e-05
		-1.948	9.21e-06	-2.052	7.495e-05
		-1.949	9.197e-06	-2.051	7.504e-05
		-1.95	9.21e-06	-2.05	7.492e-05
		-1.951	9.198e-06	-2.049	7.5e-05
		-1.952	9.21e-06	-2.048	7.489e-05
		-1.953	9.2e-06	-2.047	7.498e-05
		-1.954	9.21e-06	-2.046	7.486e-05
		-1.955	9.199e-06	-2.045	7.495e-05
		-1.956	9.21e-06	-2.044	7.483e-05
		-1.957	9.197e-06	-2.043	7.492e-05
		-1.958	9.211e-06	-2.042	7.48e-05
		-1.959	9.2e-06	-2.041	7.489e-05
		-1.96	9.211e-06	-2.04	7.477e-05
		-1.961	9.2e-06	-2.039	7.486e-05
		-1.962	9.212e-06	-2.038	7.475e-05
		-1.963	9.2e-06	-2.037	7.483e-05
		-1.964	9.214e-06	-2.036	7.472e-05
		-1.965	9.202e-06	-2.035	7.48e-05
		-1.966	9.214e-06	-2.034	7.469e-05
		-1.967	9.203e-06	-2.033	7.478e-05
		-1.968	9.214e-06	-2.032	7.466e-05
		-1.969	9.204e-06	-2.031	7.474e-05
		-1.97	9.215e-06	-2.03	7.463e-05
		-1.971	9.205e-06	-2.029	7.471e-05
		-1.972	9.218e-06	-2.028	7.46e-05
		-1.973	9.206e-06	-2.027	7.469e-05
		-1.974	9.22e-06	-2.026	7.457e-05
		-1.975	9.208e-06	-2.025	7.466e-05
		-1.976	9.22e-06	-2.024	7.454e-05
		-1.977	9.209e-06	-2.023	7.463e-05
		-1.978	9.223e-06	-2.022	7.451e-05
		-1.979	9.212e-06	-2.021	7.46e-05
		-1.98	9.224e-06	-2.02	7.449e-05
		-1.981	9.213e-06	-2.019	7.457e-05
		-1.982	9.226e-06	-2.018	7.446e-05
		-1.983	9.215e-06	-2.017	7.454e-05
		-1.984	9.23e-06	-2.016	7.443e-05
		-1.985	9.218e-06	-2.015	7.452e-05
		-1.986	9.23e-06	-2.014	7.44e-05
		-1.987	9.221e-06	-2.013	7.449e-05
		-1.988	9.234e-06	-2.012	7.437e-05
		-1.989	9.222e-06	-2.011	7.446e-05
		-1.99	9.236e-06	-2.01	7.434e-05
		-1.991	9.225e-06	-2.009	7.443e-05
		-1.992	9.238e-06	-2.008	7.432e-05
		-1.993	9.228e-06	-2.007	7.44e-05
		-1.994	9.241e-06	-2.006	7.429e-05
		-1.995	9.231e-06	-2.005	7.437e-05
		-1.996	9.245e-06	-2.004	7.426e-05
		-1.997	9.234e-06	-2.003	7.435e-05
[truncated: 2,002 more rows]

## Sheet: Figure 4b
		X-axis	Y-axis
			N2	CO2
		-0.4	1.451e-07	3.373e-07
		-0.401	3.345e-07	5.156e-07
		-0.402	2.881e-07	4.89e-07
		-0.403	3.792e-07	5.63e-07
		-0.404	3.113e-07	5.186e-07
		-0.405	3.961e-07	5.813e-07
		-0.406	3.25e-07	5.326e-07
		-0.407	4.091e-07	5.986e-07
		-0.408	3.349e-07	5.469e-07
		-0.409	4.182e-07	6.105e-07
		-0.41	3.454e-07	5.619e-07
		-0.411	4.28e-07	6.243e-07
		-0.412	3.53e-07	5.706e-07
		-0.413	4.343e-07	6.334e-07
		-0.414	3.613e-07	5.798e-07
		-0.415	4.416e-07	6.442e-07
		-0.416	3.667e-07	5.898e-07
		-0.417	4.483e-07	6.566e-07
		-0.418	3.726e-07	5.988e-07
		-0.419	4.547e-07	6.649e-07
		-0.42	3.794e-07	6.076e-07
		-0.421	4.604e-07	6.723e-07
		-0.422	3.848e-07	6.183e-07
		-0.423	4.665e-07	6.822e-07
		-0.424	3.898e-07	6.237e-07
		-0.425	4.717e-07	6.915e-07
		-0.426	3.939e-07	6.325e-07
		-0.427	4.768e-07	6.997e-07
		-0.428	4e-07	6.418e-07
		-0.429	4.806e-07	7.087e-07
		-0.43	4.052e-07	6.52e-07
		-0.431	4.878e-07	7.157e-07
		-0.432	4.105e-07	6.591e-07
		-0.433	4.913e-07	7.23e-07
		-0.434	4.135e-07	6.643e-07
		-0.435	4.965e-07	7.333e-07
		-0.436	4.183e-07	6.751e-07
		-0.437	5.009e-07	7.38e-07
		-0.438	4.226e-07	6.83e-07
		-0.439	5.052e-07	7.474e-07
		-0.44	4.258e-07	6.863e-07
		-0.441	5.107e-07	7.552e-07
		-0.442	4.324e-07	6.98e-07
		-0.443	5.139e-07	7.615e-07
		-0.444	4.357e-07	7.041e-07
		-0.445	5.187e-07	7.684e-07
		-0.446	4.41e-07	7.126e-07
		-0.447	5.216e-07	7.767e-07
		-0.448	4.445e-07	7.194e-07
		-0.449	5.269e-07	7.844e-07
		-0.45	4.471e-07	7.258e-07
		-0.451	5.323e-07	7.899e-07
		-0.452	4.524e-07	7.35e-07
		-0.453	5.343e-07	7.982e-07
		-0.454	4.572e-07	7.404e-07
		-0.455	5.387e-07	8.064e-07
		-0.456	4.601e-07	7.491e-07
		-0.457	5.44e-07	8.136e-07
		-0.458	4.629e-07	7.551e-07
		-0.459	5.478e-07	8.195e-07
		-0.46	4.672e-07	7.618e-07
		-0.461	5.525e-07	8.279e-07
		-0.462	4.724e-07	7.7e-07
		-0.463	5.565e-07	8.342e-07
		-0.464	4.75e-07	7.77e-07
		-0.465	5.603e-07	8.406e-07
		-0.466	4.774e-07	7.835e-07
		-0.467	5.635e-07	8.499e-07
		-0.468	4.829e-07	7.919e-07
		-0.469	5.67e-07	8.557e-07
		-0.47	4.863e-07	7.983e-07
		-0.471	5.705e-07	8.618e-07
		-0.472	4.903e-07	8.034e-07
		-0.473	5.754e-07	8.707e-07
		-0.474	4.945e-07	8.118e-07
		-0.475	5.795e-07	8.776e-07
		-0.476	4.975e-07	8.17e-07
		-0.477	5.826e-07	8.84e-07
		-0.478	5.013e-07	8.259e-07
		-0.479	5.86e-07	8.917e-07
		-0.48	5.039e-07	8.314e-07
		-0.481	5.91e-07	8.997e-07
		-0.482	5.083e-07	8.384e-07
		-0.483	5.955e-07	9.052e-07
		-0.484	5.123e-07	8.47e-07
		-0.485	5.97e-07	9.111e-07
		-0.486	5.152e-07	8.52e-07
		-0.487	6.024e-07	9.2e-07
		-0.488	5.176e-07	8.608e-07
		-0.489	6.058e-07	9.292e-07
		-0.49	5.227e-07	8.664e-07
		-0.491	6.087e-07	9.336e-07
		-0.492	5.248e-07	8.74e-07
		-0.493	6.125e-07	9.411e-07
		-0.494	5.286e-07	8.808e-07
		-0.495	6.158e-07	9.499e-07
		-0.496	5.325e-07	8.861e-07
		-0.497	6.191e-07	9.565e-07
		-0.498	5.354e-07	8.936e-07
		-0.499	6.239e-07	9.635e-07
		-0.5	5.398e-07	9.01e-07
		-0.501	6.255e-07	9.682e-07
		-0.502	5.424e-07	9.104e-07
		-0.503	6.297e-07	9.784e-07
		-0.504	5.461e-07	9.16e-07
		-0.505	6.333e-07	9.854e-07
		-0.506	5.501e-07	9.247e-07
		-0.507	6.372e-07	9.916e-07
		-0.508	5.531e-07	9.322e-07
		-0.509	6.395e-07	9.999e-07
		-0.51	5.556e-07	9.403e-07
		-0.511	6.419e-07	1.005e-06
		-0.512	5.611e-07	9.469e-07
		-0.513	6.482e-07	1.015e-06
		-0.514	5.614e-07	9.539e-07
		-0.515	6.494e-07	1.024e-06
		-0.516	5.677e-07	9.633e-07
		-0.517	6.526e-07	1.029e-06
		-0.518	5.709e-07	9.697e-07
		-0.519	6.574e-07	1.039e-06
		-0.52	5.719e-07	9.774e-07
		-0.521	6.599e-07	1.049e-06
		-0.522	5.763e-07	9.849e-07
		-0.523	6.632e-07	1.055e-06
		-0.524	5.8e-07	9.945e-07
		-0.525	6.668e-07	1.065e-06
		-0.526	5.827e-07	1.001e-06
		-0.527	6.698e-07	1.074e-06
		-0.528	5.864e-07	1.01e-06
		-0.529	6.744e-07	1.083e-06
		-0.53	5.872e-07	1.017e-06
		-0.531	6.771e-07	1.09e-06
		-0.532	5.932e-07	1.028e-06
		-0.533	6.803e-07	1.098e-06
		-0.534	5.955e-07	1.036e-06
		-0.535	6.842e-07	1.109e-06
		-0.536	5.988e-07	1.044e-06
		-0.537	6.871e-07	1.118e-06
		-0.538	6.019e-07	1.053e-06
		-0.539	6.902e-07	1.128e-06
		-0.54	6.063e-07	1.064e-06
		-0.541	6.935e-07	1.137e-06
		-0.542	6.098e-07	1.073e-06
		-0.543	6.97e-07	1.145e-06
		-0.544	6.127e-07	1.083e-06
		-0.545	7.01e-07	1.157e-06
		-0.546	6.156e-07	1.092e-06
		-0.547	7.039e-07	1.165e-06
		-0.548	6.197e-07	1.102e-06
		-0.549	7.051e-07	1.174e-06
		-0.55	6.234e-07	1.114e-06
		-0.551	7.122e-07	1.187e-06
		-0.552	6.255e-07	1.121e-06
		-0.553	7.153e-07	1.197e-06
		-0.554	6.296e-07	1.133e-06
		-0.555	7.169e-07	1.204e-06
		-0.556	6.32e-07	1.144e-06
		-0.557	7.225e-07	1.216e-06
		-0.558	6.38e-07	1.154e-06
		-0.559	7.257e-07	1.225e-06
		-0.56	6.388e-07	1.165e-06
		-0.561	7.304e-07	1.238e-06
		-0.562	6.42e-07	1.174e-06
		-0.563	7.338e-07	1.25e-06
		-0.564	6.485e-07	1.188e-06
		-0.565	7.366e-07	1.259e-06
		-0.566	6.511e-07	1.198e-06
		-0.567	7.42e-07	1.273e-06
		-0.568	6.546e-07	1.209e-06
		-0.569	7.455e-07	1.283e-06
		-0.57	6.589e-07	1.224e-06
		-0.571	7.462e-07	1.295e-06
		-0.572	6.638e-07	1.233e-06
		-0.573	7.523e-07	1.306e-06
		-0.574	6.67e-07	1.246e-06
		-0.575	7.576e-07	1.319e-06
		-0.576	6.705e-07	1.258e-06
		-0.577	7.605e-07	1.334e-06
		-0.578	6.748e-07	1.269e-06
		-0.579	7.65e-07	1.346e-06
		-0.58	6.791e-07	1.284e-06
		-0.581	7.68e-07	1.359e-06
		-0.582	6.833e-07	1.298e-06
		-0.583	7.722e-07	1.373e-06
		-0.584	6.872e-07	1.31e-06
		-0.585	7.771e-07	1.388e-06
		-0.586	6.905e-07	1.322e-06
		-0.587	7.819e-07	1.4e-06
		-0.588	6.964e-07	1.339e-06
		-0.589	7.884e-07	1.416e-06
		-0.59	7.015e-07	1.355e-06
		-0.591	7.922e-07	1.431e-06
		-0.592	7.043e-07	1.369e-06
		-0.593	7.952e-07	1.446e-06
		-0.594	7.092e-07	1.384e-06
		-0.595	8.017e-07	1.461e-06
		-0.596	7.147e-07	1.4e-06
		-0.597	8.051e-07	1.476e-06
		-0.598	7.21e-07	1.416e-06
		-0.599	8.111e-07	1.493e-06
		-0.6	7.228e-07	1.43e-06
		-0.601	8.155e-07	1.511e-06
		-0.602	7.3e-07	1.449e-06
		-0.603	8.197e-07	1.529e-06
		-0.604	7.359e-07	1.466e-06
		-0.605	8.262e-07	1.546e-06
		-0.606	7.402e-07	1.485e-06
		-0.607	8.297e-07	1.566e-06
		-0.608	7.451e-07	1.502e-06
		-0.609	8.378e-07	1.585e-06
		-0.61	7.513e-07	1.521e-06
		-0.611	8.427e-07	1.605e-06
		-0.612	7.563e-07	1.541e-06
		-0.613	8.475e-07	1.622e-06
		-0.614	7.623e-07	1.562e-06
		-0.615	8.559e-07	1.647e-06
		-0.616	7.676e-07	1.585e-06
		-0.617	8.605e-07	1.664e-06
		-0.618	7.736e-07	1.606e-06
		-0.619	8.651e-07	1.684e-06
		-0.62	7.785e-07	1.625e-06
		-0.621	8.718e-07	1.707e-06
		-0.622	7.861e-07	1.647e-06
		-0.623	8.783e-07	1.73e-06
		-0.624	7.925e-07	1.669e-06
		-0.625	8.847e-07	1.752e-06
		-0.626	7.976e-07	1.693e-06
		-0.627	8.914e-07	1.776e-06
		-0.628	8.068e-07	1.717e-06
		-0.629	8.96e-07	1.797e-06
		-0.63	8.128e-07	1.739e-06
		-0.631	9.034e-07	1.823e-06
		-0.632	8.186e-07	1.765e-06
		-0.633	9.115e-07	1.848e-06
		-0.634	8.253e-07	1.79e-06
		-0.635	9.184e-07	1.873e-06
		-0.636	8.349e-07	1.814e-06
		-0.637	9.249e-07	1.9e-06
		-0.638	8.404e-07	1.841e-06
		-0.639	9.325e-07	1.927e-06
		-0.64	8.492e-07	1.869e-06
		-0.641	9.423e-07	1.955e-06
		-0.642	8.571e-07	1.896e-06
		-0.643	9.479e-07	1.983e-06
		-0.644	8.63e-07	1.927e-06
		-0.645	9.536e-07	2.012e-06
		-0.646	8.737e-07	1.954e-06
		-0.647	9.646e-07	2.043e-06
		-0.648	8.793e-07	1.985e-06
		-0.649	9.72e-07	2.072e-06
		-0.65	8.883e-07	2.014e-06
		-0.651	9.803e-07	2.101e-06
		-0.652	8.982e-07	2.044e-06
		-0.653	9.896e-07	2.132e-06
		-0.654	9.069e-07	2.076e-06
		-0.655	9.986e-07	2.163e-06
		-0.656	9.153e-07	2.106e-06
		-0.657	1.007e-06	2.195e-06
		-0.658	9.24e-07	2.137e-06
		-0.659	1.017e-06	2.228e-06
		-0.66	9.337e-07	2.172e-06
		-0.661	1.025e-06	2.26e-06
		-0.662	9.442e-07	2.203e-06
		-0.663	1.034e-06	2.294e-06
		-0.664	9.524e-07	2.238e-06
		-0.665	1.045e-06	2.329e-06
		-0.666	9.635e-07	2.274e-06
		-0.667	1.055e-06	2.361e-06
		-0.668	9.741e-07	2.308e-06
		-0.669	1.065e-06	2.394e-06
		-0.67	9.838e-07	2.342e-06
		-0.671	1.075e-06	2.429e-06
		-0.672	9.934e-07	2.376e-06
		-0.673	1.086e-06	2.466e-06
		-0.674	1.004e-06	2.409e-06
		-0.675	1.097e-06	2.501e-06
		-0.676	1.016e-06	2.447e-06
		-0.677	1.106e-06	2.537e-06
		-0.678	1.027e-06	2.483e-06
		-0.679	1.119e-06	2.578e-06
		-0.68	1.037e-06	2.52e-06
		-0.681	1.13e-06	2.616e-06
		-0.682	1.049e-06	2.558e-06
		-0.683	1.141e-06	2.653e-06
		-0.684	1.061e-06	2.598e-06
		-0.685	1.152e-06	2.692e-06
		-0.686	1.072e-06	2.637e-06
		-0.687	1.163e-06	2.728e-06
		-0.688	1.084e-06	2.675e-06
		-0.689	1.175e-06	2.767e-06
		-0.69	1.095e-06	2.713e-06
		-0.691	1.187e-06	2.806e-06
		-0.692	1.108e-06	2.752e-06
		-0.693	1.199e-06	2.845e-06
		-0.694	1.121e-06	2.791e-06
		-0.695	1.21e-06	2.884e-06
		-0.696	1.132e-06	2.831e-06
		-0.697	1.224e-06	2.925e-06
		-0.698	1.145e-06	2.87e-06
		-0.699	1.234e-06	2.964e-06
		-0.7	1.156e-06	2.91e-06
		-0.701	1.246e-06	3.005e-06
		-0.702	1.167e-06	2.947e-06
		-0.703	1.257e-06	3.043e-06
		-0.704	1.179e-06	2.987e-06
		-0.705	1.27e-06	3.084e-06
		-0.706	1.193e-06	3.029e-06
		-0.707	1.282e-06	3.123e-06
		-0.708	1.204e-06	3.067e-06
		-0.709	1.293e-06	3.159e-06
		-0.71	1.217e-06	3.104e-06
		-0.711	1.306e-06	3.2e-06
		-0.712	1.228e-06	3.143e-06
		-0.713	1.318e-06	3.237e-06
		-0.714	1.238e-06	3.179e-06
		-0.715	1.328e-06	3.276e-06
		-0.716	1.252e-06	3.22e-06
		-0.717	1.341e-06	3.315e-06
		-0.718	1.263e-06	3.258e-06
		-0.719	1.352e-06	3.352e-06
		-0.72	1.273e-06	3.294e-06
		-0.721	1.364e-06	3.389e-06
		-0.722	1.286e-06	3.33e-06
		-0.723	1.375e-06	3.423e-06
		-0.724	1.298e-06	3.366e-06
		-0.725	1.386e-06	3.461e-06
		-0.726	1.309e-06	3.401e-06
		-0.727	1.396e-06	3.497e-06
		-0.728	1.319e-06	3.434e-06
		-0.729	1.407e-06	3.53e-06
		-0.73	1.331e-06	3.469e-06
		-0.731	1.417e-06	3.565e-06
		-0.732	1.341e-06	3.506e-06
		-0.733	1.427e-06	3.594e-06
		-0.734	1.352e-06	3.537e-06
		-0.735	1.438e-06	3.625e-06
		-0.736	1.363e-06	3.567e-06
		-0.737	1.449e-06	3.659e-06
		-0.738	1.373e-06	3.597e-06
		-0.739	1.459e-06	3.684e-06
		-0.74	1.384e-06	3.628e-06
		-0.741	1.468e-06	3.714e-06
		-0.742	1.394e-06	3.653e-06
		-0.743	1.479e-06	3.745e-06
		-0.744	1.403e-06	3.681e-06
		-0.745	1.492e-06	3.773e-06
		-0.746	1.415e-06	3.71e-06
		-0.747	1.502e-06	3.801e-06
		-0.748	1.426e-06	3.736e-06
		-0.749	1.513e-06	3.825e-06
		-0.75	1.437e-06	3.759e-06
		-0.751	1.524e-06	3.851e-06
		-0.752	1.448e-06	3.786e-06
		-0.753	1.535e-06	3.877e-06
		-0.754	1.46e-06	3.81e-06
		-0.755	1.549e-06	3.899e-06
		-0.756	1.475e-06	3.834e-06
		-0.757	1.561e-06	3.921e-06
		-0.758	1.488e-06	3.855e-06
		-0.759	1.573e-06	3.943e-06
		-0.76	1.5e-06	3.875e-06
		-0.761	1.588e-06	3.966e-06
		-0.762	1.517e-06	3.899e-06
		-0.763	1.604e-06	3.988e-06
		-0.764	1.533e-06	3.918e-06
		-0.765	1.619e-06	4.006e-06
		-0.766	1.547e-06	3.936e-06
		-0.767	1.635e-06	4.026e-06
		-0.768	1.566e-06	3.958e-06
		-0.769	1.653e-06	4.046e-06
		-0.77	1.584e-06	3.976e-06
		-0.771	1.671e-06	4.062e-06
		-0.772	1.604e-06	3.997e-06
		-0.773	1.69e-06	4.081e-06
		-0.774	1.623e-06	4.013e-06
		-0.775	1.711e-06	4.1e-06
		-0.776	1.643e-06	4.031e-06
		-0.777	1.731e-06	4.118e-06
		-0.778	1.665e-06	4.05e-06
		-0.779	1.753e-06	4.136e-06
		-0.78	1.686e-06	4.068e-06
		-0.781	1.776e-06	4.156e-06
		-0.782	1.71e-06	4.085e-06
		-0.783	1.797e-06	4.173e-06
		-0.784	1.731e-06	4.102e-06
		-0.785	1.821e-06	4.192e-06
		-0.786	1.754e-06	4.122e-06
		-0.787	1.843e-06	4.214e-06
		-0.788	1.78e-06	4.144e-06
		-0.789	1.868e-06	4.236e-06
		-0.79	1.803e-06	4.162e-06
		-0.791	1.892e-06	4.257e-06
		-0.792	1.827e-06	4.187e-06
		-0.793	1.917e-06	4.282e-06
		-0.794	1.852e-06	4.211e-06
		-0.795	1.94e-06	4.305e-06
		-0.796	1.878e-06	4.235e-06
		-0.797	1.967e-06	4.33e-06
		-0.798	1.904e-06	4.26e-06
		-0.799	1.991e-06	4.355e-06
		-0.8	1.928e-06	4.288e-06
		-0.801	2.016e-06	4.384e-06
		-0.802	1.953e-06	4.317e-06
		-0.803	2.042e-06	4.415e-06
		-0.804	1.978e-06	4.349e-06
		-0.805	2.064e-06	4.445e-06
		-0.806	2.004e-06	4.38e-06
		-0.807	2.091e-06	4.481e-06
		-0.808	2.028e-06	4.418e-06
		-0.809	2.115e-06	4.519e-06
		-0.81	2.05e-06	4.455e-06
		-0.811	2.137e-06	4.557e-06
		-0.812	2.075e-06	4.494e-06
		-0.813	2.162e-06	4.6e-06
		-0.814	2.099e-06	4.539e-06
		-0.815	2.183e-06	4.644e-06
		-0.816	2.122e-06	4.585e-06
		-0.817	2.207e-06	4.695e-06
		-0.818	2.143e-06	4.636e-06
		-0.819	2.231e-06	4.754e-06
		-0.82	2.17e-06	4.698e-06
		-0.821	2.249e-06	4.807e-06
		-0.822	2.187e-06	4.751e-06
		-0.823	2.269e-06	4.865e-06
		-0.824	2.206e-06	4.811e-06
		-0.825	2.29e-06	4.925e-06
		-0.826	2.227e-06	4.875e-06
		-0.827	2.307e-06	4.993e-06
		-0.828	2.245e-06	4.944e-06
		-0.829	2.325e-06	5.063e-06
		-0.83	2.261e-06	5.016e-06
		-0.831	2.341e-06	5.14e-06
		-0.832	2.279e-06	5.094e-06
		-0.833	2.36e-06	5.223e-06
		-0.834	2.296e-06	5.175e-06
		-0.835	2.375e-06	5.305e-06
		-0.836	2.31e-06	5.264e-06
		-0.837	2.388e-06	5.394e-06
		-0.838	2.325e-06	5.355e-06
		-0.839	2.405e-06	5.491e-06
		-0.84	2.339e-06	5.452e-06
		-0.841	2.417e-06	5.589e-06
		-0.842	2.351e-06	5.553e-06
		-0.843	2.43e-06	5.696e-06
		-0.844	2.365e-06	5.662e-06
		-0.845	2.442e-06	5.807e-06
		-0.846	2.376e-06	5.776e-06
		-0.847	2.452e-06	5.921e-06
		-0.848	2.385e-06	5.895e-06
		-0.849	2.463e-06	6.046e-06
		-0.85	2.396e-06	6.019e-06
		-0.851	2.472e-06	6.178e-06
		-0.852	2.406e-06	6.155e-06
		-0.853	2.481e-06	6.309e-06
		-0.854	2.415e-06	6.29e-06
		-0.855	2.49e-06	6.449e-06
		-0.856	2.424e-06	6.433e-06
		-0.857	2.5e-06	6.596e-06
		-0.858	2.433e-06	6.582e-06
		-0.859	2.508e-06	6.756e-06
		-0.86	2.442e-06	6.745e-06
		-0.861	2.514e-06	6.918e-06
		-0.862	2.449e-06	6.911e-06
		-0.863	2.521e-06	7.091e-06
		-0.864	2.456e-06	7.086e-06
		-0.865	2.531e-06	7.271e-06
		-0.866	2.464e-06	7.271e-06
		-0.867	2.538e-06	7.461e-06
		-0.868	2.473e-06	7.462e-06
		-0.869	2.544e-06	7.656e-06
		-0.87	2.48e-06	7.669e-06
		-0.871	2.554e-06	7.863e-06
		-0.872	2.488e-06	7.875e-06
		-0.873	2.562e-06	8.077e-06
		-0.874	2.497e-06	8.094e-06
		-0.875	2.57e-06	8.304e-06
		-0.876	2.507e-06	8.326e-06
		-0.877	2.577e-06	8.544e-06
		-0.878	2.515e-06	8.569e-06
		-0.879	2.586e-06	8.792e-06
		-0.88	2.526e-06	8.822e-06
		-0.881	2.597e-06	9.05e-06
		-0.882	2.534e-06	9.084e-06
		-0.883	2.607e-06	9.316e-06
		-0.884	2.547e-06	9.359e-06
		-0.885	2.619e-06	9.599e-06
		-0.886	2.558e-06	9.646e-06
		-0.887	2.632e-06	9.893e-06
		-0.888	2.573e-06	9.947e-06
		-0.889	2.646e-06	1.02e-05
		-0.89	2.587e-06	1.026e-05
		-0.891	2.659e-06	1.052e-05
		-0.892	2.601e-06	1.058e-05
		-0.893	2.675e-06	1.086e-05
		-0.894	2.618e-06	1.094e-05
		-0.895	2.693e-06	1.122e-05
		-0.896	2.639e-06	1.131e-05
		-0.897	2.713e-06	1.16e-05
		-0.898	2.659e-06	1.17e-05
		-0.899	2.734e-06	1.201e-05
		-0.9	2.68e-06	1.212e-05
		-0.901	2.753e-06	1.244e-05
		-0.902	2.703e-06	1.257e-05
		-0.903	2.782e-06	1.291e-05
		-0.904	2.731e-06	1.306e-05
		-0.905	2.808e-06	1.341e-05
		-0.906	2.759e-06	1.356e-05
		-0.907	2.837e-06	1.392e-05
		-0.908	2.791e-06	1.408e-05
		-0.909	2.868e-06	1.445e-05
		-0.91	2.824e-06	1.462e-05
		-0.911	2.904e-06	1.5e-05
		-0.912	2.861e-06	1.517e-05
		-0.913	2.942e-06	1.555e-05
		-0.914	2.898e-06	1.573e-05
		-0.915	2.982e-06	1.613e-05
		-0.916	2.945e-06	1.632e-05
		-0.917	3.026e-06	1.672e-05
		-0.918	2.991e-06	1.692e-05
		-0.919	3.076e-06	1.733e-05
		-0.92	3.041e-06	1.754e-05
		-0.921	3.126e-06	1.796e-05
		-0.922	3.095e-06	1.818e-05
		-0.923	3.185e-06	1.861e-05
		-0.924	3.156e-06	1.884e-05
		-0.925	3.244e-06	1.929e-05
		-0.926	3.217e-06	1.954e-05
		-0.927	3.308e-06	2e-05
		-0.928	3.287e-06	2.026e-05
		-0.929	3.38e-06	2.074e-05
		-0.93	3.359e-06	2.101e-05
		-0.931	3.453e-06	2.151e-05
		-0.932	3.437e-06	2.179e-05
		-0.933	3.532e-06	2.229e-05
		-0.934	3.521e-06	2.26e-05
		-0.935	3.62e-06	2.312e-05
		-0.936	3.61e-06	2.343e-05
		-0.937	3.711e-06	2.397e-05
		-0.938	3.704e-06	2.43e-05
		-0.939	3.807e-06	2.485e-05
		-0.94	3.806e-06	2.519e-05
		-0.941	3.91e-06	2.575e-05
		-0.942	3.911e-06	2.61e-05
		-0.943	4.02e-06	2.667e-05
		-0.944	4.027e-06	2.704e-05
		-0.945	4.138e-06	2.762e-05
		-0.946	4.148e-06	2.798e-05
		-0.947	4.259e-06	2.857e-05
		-0.948	4.274e-06	2.895e-05
		-0.949	4.389e-06	2.955e-05
		-0.95	4.407e-06	2.994e-05
		-0.951	4.524e-06	3.054e-05
		-0.952	4.549e-06	3.094e-05
		-0.953	4.669e-06	3.155e-05
		-0.954	4.696e-06	3.196e-05
		-0.955	4.816e-06	3.259e-05
		-0.956	4.849e-06	3.299e-05
		-0.957	4.973e-06	3.361e-05
		-0.958	5.01e-06	3.402e-05
		-0.959	5.135e-06	3.464e-05
		-0.96	5.176e-06	3.506e-05
		-0.961	5.307e-06	3.568e-05
		-0.962	5.354e-06	3.609e-05
		-0.963	5.483e-06	3.673e-05
		-0.964	5.534e-06	3.714e-05
		-0.965	5.663e-06	3.776e-05
		-0.966	5.721e-06	3.817e-05
		-0.967	5.853e-06	3.88e-05
		-0.968	5.91e-06	3.921e-05
		-0.969	6.048e-06	3.984e-05
		-0.97	6.108e-06	4.025e-05
		-0.971	6.243e-06	4.087e-05
		-0.972	6.311e-06	4.127e-05
		-0.973	6.452e-06	4.189e-05
		-0.974	6.523e-06	4.229e-05
		-0.975	6.663e-06	4.291e-05
		-0.976	6.738e-06	4.331e-05
		-0.977	6.881e-06	4.391e-05
		-0.978	6.959e-06	4.43e-05
		-0.979	7.1e-06	4.491e-05
		-0.98	7.184e-06	4.528e-05
		-0.981	7.323e-06	4.588e-05
		-0.982	7.41e-06	4.626e-05
		-0.983	7.55e-06	4.686e-05
		-0.984	7.638e-06	4.723e-05
		-0.985	7.782e-06	4.782e-05
		-0.986	7.872e-06	4.818e-05
		-0.987	8.016e-06	4.877e-05
		-0.988	8.109e-06	4.913e-05
		-0.989	8.252e-06	4.97e-05
		-0.99	8.346e-06	5.005e-05
		-0.991	8.489e-06	5.061e-05
		-0.992	8.591e-06	5.095e-05
		-0.993	8.731e-06	5.151e-05
		-0.994	8.832e-06	5.184e-05
		-0.995	8.971e-06	5.24e-05
		-0.996	9.073e-06	5.273e-05
		-0.997	9.209e-06	5.327e-05
		-0.998	9.315e-06	5.358e-05
		-0.999	9.453e-06	5.413e-05
		-1	9.559e-06	5.443e-05
		-1.001	9.693e-06	5.496e-05
		-1.002	9.798e-06	5.525e-05
		-1.003	9.93e-06	5.578e-05
		-1.004	1.003e-05	5.607e-05
		-1.005	1.016e-05	5.659e-05
		-1.006	1.027e-05	5.687e-05
		-1.007	1.04e-05	5.738e-05
		-1.008	1.05e-05	5.765e-05
		-1.009	1.062e-05	5.815e-05
		-1.01	1.073e-05	5.841e-05
		-1.011	1.085e-05	5.891e-05
		-1.012	1.095e-05	5.915e-05
		-1.013	1.106e-05	5.964e-05
		-1.014	1.117e-05	5.989e-05
		-1.015	1.128e-05	6.037e-05
		-1.016	1.137e-05	6.061e-05
		-1.017	1.148e-05	6.109e-05
		-1.018	1.158e-05	6.132e-05
		-1.019	1.168e-05	6.178e-05
		-1.02	1.177e-05	6.201e-05
		-1.021	1.186e-05	6.247e-05
		-1.022	1.195e-05	6.269e-05
		-1.023	1.204e-05	6.313e-05
		-1.024	1.213e-05	6.336e-05
		-1.025	1.221e-05	6.382e-05
		-1.026	1.229e-05	6.402e-05
		-1.027	1.237e-05	6.446e-05
		-1.028	1.244e-05	6.466e-05
		-1.029	1.251e-05	6.509e-05
		-1.03	1.259e-05	6.528e-05
		-1.031	1.265e-05	6.57e-05
		-1.032	1.271e-05	6.589e-05
		-1.033	1.277e-05	6.632e-05
		-1.034	1.283e-05	6.649e-05
		-1.035	1.288e-05	6.689e-05
		-1.036	1.293e-05	6.706e-05
		-1.037	1.298e-05	6.747e-05
		-1.038	1.303e-05	6.763e-05
		-1.039	1.306e-05	6.802e-05
		-1.04	1.311e-05	6.817e-05
		-1.041	1.314e-05	6.856e-05
		-1.042	1.317e-05	6.869e-05
		-1.043	1.32e-05	6.907e-05
		-1.044	1.323e-05	6.921e-05
		-1.045	1.324e-05	6.956e-05
		-1.046	1.327e-05	6.968e-05
		-1.047	1.328e-05	7.002e-05
		-1.048	1.33e-05	7.012e-05
		-1.049	1.331e-05	7.046e-05
		-1.05	1.333e-05	7.054e-05
		-1.051	1.332e-05	7.087e-05
		-1.052	1.333e-05	7.093e-05
		-1.053	1.332e-05	7.125e-05
		-1.054	1.333e-05	7.13e-05
		-1.055	1.332e-05	7.159e-05
		-1.056	1.332e-05	7.163e-05
		-1.057	1.33e-05	7.191e-05
		-1.058	1.33e-05	7.192e-05
		-1.059	1.327e-05	7.217e-05
		-1.06	1.327e-05	7.217e-05
		-1.061	1.324e-05	7.24e-05
		-1.062	1.323e-05	7.238e-05
		-1.063	1.32e-05	7.26e-05
		-1.064	1.318e-05	7.255e-05
		-1.065	1.315e-05	7.275e-05
		-1.066	1.312e-05	7.268e-05
		-1.067	1.308e-05	7.285e-05
		-1.068	1.306e-05	7.276e-05
		-1.069	1.302e-05	7.291e-05
		-1.07	1.3e-05	7.28e-05
		-1.071	1.296e-05	7.292e-05
		-1.072	1.292e-05	7.279e-05
		-1.073	1.288e-05	7.288e-05
		-1.074	1.284e-05	7.272e-05
		-1.075	1.28e-05	7.28e-05
		-1.076	1.276e-05	7.262e-05
		-1.077	1.272e-05	7.268e-05
		-1.078	1.268e-05	7.247e-05
		-1.079	1.264e-05	7.25e-05
		-1.08	1.259e-05	7.227e-05
		-1.081	1.254e-05	7.228e-05
		-1.082	1.25e-05	7.203e-05
		-1.083	1.246e-05	7.202e-05
		-1.084	1.241e-05	7.175e-05
		-1.085	1.236e-05	7.172e-05
		-1.086	1.232e-05	7.143e-05
		-1.087	1.227e-05	7.136e-05
		-1.088	1.222e-05	7.106e-05
		-1.089	1.218e-05	7.099e-05
		-1.09	1.213e-05	7.067e-05
		-1.091	1.208e-05	7.058e-05
		-1.092	1.204e-05	7.024e-05
		-1.093	1.2e-05	7.014e-05
		-1.094	1.195e-05	6.979e-05
		-1.095	1.19e-05	6.967e-05
		-1.096	1.185e-05	6.932e-05
		-1.097	1.181e-05	6.92e-05
		-1.098	1.175e-05	6.883e-05
		-1.099	1.172e-05	6.87e-05
		-1.1	1.166e-05	6.831e-05
		-1.101	1.163e-05	6.817e-05
		-1.102	1.158e-05	6.779e-05
		-1.103	1.154e-05	6.764e-05
		-1.104	1.149e-05	6.725e-05
		-1.105	1.145e-05	6.709e-05
		-1.106	1.14e-05	6.67e-05
		-1.107	1.137e-05	6.655e-05
		-1.108	1.132e-05	6.616e-05
		-1.109	1.129e-05	6.6e-05
		-1.11	1.124e-05	6.561e-05
		-1.111	1.121e-05	6.545e-05
		-1.112	1.116e-05	6.506e-05
		-1.113	1.113e-05	6.491e-05
		-1.114	1.108e-05	6.452e-05
		-1.115	1.105e-05	6.437e-05
		-1.116	1.101e-05	6.398e-05
		-1.117	1.098e-05	6.383e-05
		-1.118	1.093e-05	6.344e-05
		-1.119	1.091e-05	6.329e-05
		-1.12	1.087e-05	6.291e-05
		-1.121	1.084e-05	6.277e-05
		-1.122	1.08e-05	6.239e-05
		-1.123	1.077e-05	6.225e-05
		-1.124	1.074e-05	6.188e-05
		-1.125	1.071e-05	6.174e-05
		-1.126	1.068e-05	6.138e-05
		-1.127	1.066e-05	6.125e-05
		-1.128	1.062e-05	6.089e-05
		-1.129	1.06e-05	6.077e-05
		-1.13	1.057e-05	6.041e-05
		-1.131	1.055e-05	6.029e-05
		-1.132	1.052e-05	5.995e-05
		-1.133	1.05e-05	5.982e-05
		-1.134	1.047e-05	5.949e-05
		-1.135	1.045e-05	5.937e-05
		-1.136	1.043e-05	5.905e-05
		-1.137	1.041e-05	5.894e-05
		-1.138	1.038e-05	5.861e-05
		-1.139	1.037e-05	5.851e-05
		-1.14	1.035e-05	5.818e-05
		-1.141	1.033e-05	5.808e-05
		-1.142	1.031e-05	5.777e-05
		-1.143	1.03e-05	5.767e-05
		-1.144	1.028e-05	5.737e-05
		-1.145	1.027e-05	5.727e-05
		-1.146	1.025e-05	5.697e-05
		-1.147	1.024e-05	5.688e-05
		-1.148	1.023e-05	5.658e-05
		-1.149	1.022e-05	5.649e-05
		-1.15	1.02e-05	5.62e-05
		-1.151	1.02e-05	5.612e-05
		-1.152	1.019e-05	5.583e-05
		-1.153	1.018e-05	5.576e-05
		-1.154	1.017e-05	5.546e-05
		-1.155	1.016e-05	5.539e-05
		-1.156	1.016e-05	5.511e-05
		-1.157	1.015e-05	5.504e-05
		-1.158	1.015e-05	5.477e-05
		-1.159	1.014e-05	5.471e-05
		-1.16	1.014e-05	5.444e-05
		-1.161	1.013e-05	5.438e-05
		-1.162	1.013e-05	5.411e-05
		-1.163	1.012e-05	5.406e-05
		-1.164	1.013e-05	5.379e-05
		-1.165	1.012e-05	5.374e-05
		-1.166	1.013e-05	5.349e-05
		-1.167	1.012e-05	5.344e-05
		-1.168	1.013e-05	5.318e-05
		-1.169	1.012e-05	5.314e-05
		-1.17	1.013e-05	5.288e-05
		-1.171	1.013e-05	5.284e-05
		-1.172	1.014e-05	5.26e-05
		-1.173	1.013e-05	5.255e-05
		-1.174	1.014e-05	5.231e-05
		-1.175	1.014e-05	5.227e-05
		-1.176	1.015e-05	5.203e-05
		-1.177	1.015e-05	5.2e-05
		-1.178	1.016e-05	5.176e-05
		-1.179	1.016e-05	5.173e-05
		-1.18	1.018e-05	5.15e-05
		-1.181	1.017e-05	5.147e-05
		-1.182	1.019e-05	5.123e-05
		-1.183	1.018e-05	5.121e-05
		-1.184	1.02e-05	5.098e-05
		-1.185	1.02e-05	5.095e-05
		-1.186	1.022e-05	5.073e-05
		-1.187	1.021e-05	5.071e-05
		-1.188	1.023e-05	5.049e-05
		-1.189	1.022e-05	5.047e-05
		-1.19	1.025e-05	5.025e-05
		-1.191	1.024e-05	5.023e-05
		-1.192	1.027e-05	5.002e-05
		-1.193	1.026e-05	5e-05
		-1.194	1.028e-05	4.979e-05
		-1.195	1.028e-05	4.977e-05
		-1.196	1.03e-05	4.957e-05
		-1.197	1.029e-05	4.955e-05
		-1.198	1.032e-05	4.935e-05
		-1.199	1.031e-05	4.934e-05
		-1.2	1.034e-05	4.913e-05
		-1.201	1.033e-05	4.912e-05
		-1.202	1.035e-05	4.892e-05
		-1.203	1.034e-05	4.891e-05
		-1.204	1.038e-05	4.871e-05
		-1.205	1.037e-05	4.87e-05
		-1.206	1.039e-05	4.851e-05
		-1.207	1.038e-05	4.851e-05
		-1.208	1.041e-05	4.831e-05
		-1.209	1.04e-05	4.831e-05
		-1.21	1.043e-05	4.812e-05
		-1.211	1.042e-05	4.811e-05
		-1.212	1.045e-05	4.792e-05
		-1.213	1.044e-05	4.792e-05
		-1.214	1.047e-05	4.773e-05
		-1.215	1.046e-05	4.773e-05
		-1.216	1.049e-05	4.754e-05
		-1.217	1.048e-05	4.754e-05
		-1.218	1.051e-05	4.735e-05
		-1.219	1.05e-05	4.736e-05
		-1.22	1.053e-05	4.718e-05
		-1.221	1.051e-05	4.718e-05
		-1.222	1.055e-05	4.7e-05
		-1.223	1.054e-05	4.701e-05
		-1.224	1.057e-05	4.683e-05
		-1.225	1.056e-05	4.684e-05
		-1.226	1.059e-05	4.666e-05
		-1.227	1.058e-05	4.667e-05
		-1.228	1.061e-05	4.649e-05
		-1.229	1.06e-05	4.651e-05
		-1.23	1.063e-05	4.633e-05
		-1.231	1.063e-05	4.634e-05
		-1.232	1.066e-05	4.617e-05
		-1.233	1.065e-05	4.619e-05
		-1.234	1.068e-05	4.601e-05
		-1.235	1.067e-05	4.603e-05
		-1.236	1.071e-05	4.586e-05
		-1.237	1.07e-05	4.587e-05
		-1.238	1.073e-05	4.57e-05
		-1.239	1.072e-05	4.572e-05
		-1.24	1.076e-05	4.555e-05
		-1.241	1.075e-05	4.558e-05
		-1.242	1.078e-05	4.541e-05
		-1.243	1.078e-05	4.543e-05
		-1.244	1.081e-05	4.526e-05
		-1.245	1.08e-05	4.529e-05
		-1.246	1.084e-05	4.512e-05
		-1.247	1.083e-05	4.514e-05
		-1.248	1.087e-05	4.498e-05
		-1.249	1.086e-05	4.5e-05
		-1.25	1.09e-05	4.484e-05
		-1.251	1.089e-05	4.486e-05
		-1.252	1.093e-05	4.47e-05
		-1.253	1.092e-05	4.473e-05
		-1.254	1.096e-05	4.457e-05
		-1.255	1.096e-05	4.46e-05
		-1.256	1.099e-05	4.444e-05
		-1.257	1.099e-05	4.447e-05
		-1.258	1.102e-05	4.431e-05
		-1.259	1.102e-05	4.434e-05
		-1.26	1.105e-05	4.418e-05
		-1.261	1.105e-05	4.421e-05
		-1.262	1.108e-05	4.406e-05
		-1.263	1.108e-05	4.409e-05
		-1.264	1.112e-05	4.393e-05
		-1.265	1.111e-05	4.397e-05
		-1.266	1.114e-05	4.381e-05
		-1.267	1.114e-05	4.384e-05
		-1.268	1.118e-05	4.369e-05
		-1.269	1.117e-05	4.373e-05
		-1.27	1.12e-05	4.358e-05
		-1.271	1.12e-05	4.362e-05
		-1.272	1.123e-05	4.347e-05
		-1.273	1.123e-05	4.35e-05
		-1.274	1.126e-05	4.336e-05
		-1.275	1.125e-05	4.34e-05
		-1.276	1.129e-05	4.324e-05
		-1.277	1.128e-05	4.328e-05
		-1.278	1.131e-05	4.313e-05
		-1.279	1.13e-05	4.317e-05
		-1.28	1.134e-05	4.302e-05
		-1.281	1.133e-05	4.306e-05
		-1.282	1.136e-05	4.291e-05
		-1.283	1.135e-05	4.296e-05
		-1.284	1.138e-05	4.281e-05
		-1.285	1.137e-05	4.285e-05
		-1.286	1.14e-05	4.271e-05
		-1.287	1.139e-05	4.275e-05
		-1.288	1.142e-05	4.26e-05
		-1.289	1.141e-05	4.265e-05
		-1.29	1.143e-05	4.251e-05
		-1.291	1.142e-05	4.255e-05
		-1.292	1.145e-05	4.241e-05
		-1.293	1.144e-05	4.246e-05
		-1.294	1.146e-05	4.231e-05
		-1.295	1.145e-05	4.236e-05
		-1.296	1.147e-05	4.222e-05
		-1.297	1.146e-05	4.226e-05
		-1.298	1.148e-05	4.212e-05
		-1.299	1.147e-05	4.217e-05
		-1.3	1.15e-05	4.203e-05
		-1.301	1.148e-05	4.207e-05
		-1.302	1.15e-05	4.193e-05
		-1.303	1.149e-05	4.198e-05
		-1.304	1.151e-05	4.184e-05
		-1.305	1.15e-05	4.19e-05
		-1.306	1.151e-05	4.176e-05
		-1.307	1.15e-05	4.181e-05
		-1.308	1.152e-05	4.168e-05
		-1.309	1.15e-05	4.173e-05
		-1.31	1.152e-05	4.159e-05
		-1.311	1.151e-05	4.164e-05
		-1.312	1.152e-05	4.151e-05
		-1.313	1.151e-05	4.156e-05
		-1.314	1.152e-05	4.143e-05
		-1.315	1.151e-05	4.148e-05
		-1.316	1.153e-05	4.134e-05
		-1.317	1.151e-05	4.139e-05
		-1.318	1.152e-05	4.126e-05
		-1.319	1.15e-05	4.132e-05
		-1.32	1.152e-05	4.118e-05
		-1.321	1.15e-05	4.124e-05
		-1.322	1.152e-05	4.111e-05
		-1.323	1.15e-05	4.116e-05
		-1.324	1.152e-05	4.103e-05
		-1.325	1.15e-05	4.109e-05
		-1.326	1.151e-05	4.096e-05
		-1.327	1.149e-05	4.102e-05
		-1.328	1.151e-05	4.088e-05
		-1.329	1.149e-05	4.094e-05
		-1.33	1.15e-05	4.081e-05
		-1.331	1.148e-05	4.087e-05
		-1.332	1.15e-05	4.074e-05
		-1.333	1.148e-05	4.08e-05
		-1.334	1.149e-05	4.067e-05
		-1.335	1.147e-05	4.073e-05
		-1.336	1.149e-05	4.06e-05
		-1.337	1.146e-05	4.066e-05
		-1.338	1.148e-05	4.054e-05
		-1.339	1.146e-05	4.059e-05
		-1.34	1.147e-05	4.047e-05
		-1.341	1.145e-05	4.053e-05
		-1.342	1.147e-05	4.041e-05
		-1.343	1.144e-05	4.047e-05
		-1.344	1.146e-05	4.034e-05
		-1.345	1.144e-05	4.041e-05
		-1.346	1.145e-05	4.028e-05
		-1.347	1.143e-05	4.034e-05
		-1.348	1.145e-05	4.022e-05
		-1.349	1.142e-05	4.028e-05
		-1.35	1.144e-05	4.015e-05
		-1.351	1.142e-05	4.022e-05
		-1.352	1.143e-05	4.009e-05
		-1.353	1.141e-05	4.016e-05
		-1.354	1.143e-05	4.004e-05
		-1.355	1.14e-05	4.01e-05
		-1.356	1.142e-05	3.998e-05
		-1.357	1.14e-05	4.005e-05
		-1.358	1.142e-05	3.993e-05
		-1.359	1.139e-05	4e-05
		-1.36	1.142e-05	3.987e-05
		-1.361	1.139e-05	3.994e-05
		-1.362	1.141e-05	3.982e-05
		-1.363	1.139e-05	3.989e-05
		-1.364	1.141e-05	3.976e-05
		-1.365	1.138e-05	3.983e-05
		-1.366	1.141e-05	3.971e-05
		-1.367	1.138e-05	3.978e-05
		-1.368	1.14e-05	3.966e-05
		-1.369	1.138e-05	3.973e-05
		-1.37	1.14e-05	3.961e-05
		-1.371	1.138e-05	3.969e-05
		-1.372	1.14e-05	3.957e-05
		-1.373	1.138e-05	3.964e-05
		-1.374	1.14e-05	3.953e-05
		-1.375	1.138e-05	3.96e-05
		-1.376	1.141e-05	3.948e-05
		-1.377	1.138e-05	3.956e-05
		-1.378	1.141e-05	3.944e-05
		-1.379	1.139e-05	3.951e-05
		-1.38	1.142e-05	3.94e-05
		-1.381	1.139e-05	3.947e-05
		-1.382	1.142e-05	3.936e-05
		-1.383	1.14e-05	3.943e-05
		-1.384	1.143e-05	3.932e-05
		-1.385	1.14e-05	3.94e-05
		-1.386	1.144e-05	3.928e-05
		-1.387	1.141e-05	3.936e-05
		-1.388	1.145e-05	3.925e-05
		-1.389	1.143e-05	3.933e-05
		-1.39	1.147e-05	3.923e-05
		-1.391	1.144e-05	3.93e-05
		-1.392	1.148e-05	3.92e-05
		-1.393	1.146e-05	3.927e-05
		-1.394	1.15e-05	3.917e-05
		-1.395	1.147e-05	3.924e-05
		-1.396	1.152e-05	3.914e-05
		-1.397	1.149e-05	3.922e-05
		-1.398	1.154e-05	3.91e-05
		-1.399	1.151e-05	3.919e-05
		-1.4	1.156e-05	3.908e-05
		-1.401	1.154e-05	3.916e-05
		-1.402	1.159e-05	3.906e-05
		-1.403	1.156e-05	3.914e-05
		-1.404	1.162e-05	3.904e-05
		-1.405	1.159e-05	3.912e-05
		-1.406	1.165e-05	3.902e-05
		-1.407	1.163e-05	3.911e-05
		-1.408	1.168e-05	3.9e-05
		-1.409	1.166e-05	3.909e-05
		-1.41	1.172e-05	3.899e-05
		-1.411	1.17e-05	3.908e-05
		-1.412	1.176e-05	3.897e-05
		-1.413	1.174e-05	3.906e-05
		-1.414	1.18e-05	3.896e-05
		-1.415	1.179e-05	3.904e-05
		-1.416	1.185e-05	3.895e-05
		-1.417	1.184e-05	3.903e-05
		-1.418	1.19e-05	3.893e-05
		-1.419	1.189e-05	3.903e-05
		-1.42	1.196e-05	3.893e-05
		-1.421	1.194e-05	3.902e-05
		-1.422	1.201e-05	3.893e-05
		-1.423	1.2e-05	3.902e-05
		-1.424	1.208e-05	3.893e-05
		-1.425	1.206e-05	3.902e-05
		-1.426	1.214e-05	3.893e-05
		-1.427	1.213e-05	3.903e-05
		-1.428	1.221e-05	3.893e-05
		-1.429	1.22e-05	3.902e-05
		-1.43	1.229e-05	3.893e-05
		-1.431	1.228e-05	3.903e-05
		-1.432	1.236e-05	3.893e-05
		-1.433	1.236e-05	3.903e-05
		-1.434	1.245e-05	3.894e-05
		-1.435	1.244e-05	3.904e-05
		-1.436	1.253e-05	3.895e-05
		-1.437	1.253e-05	3.905e-05
		-1.438	1.262e-05	3.897e-05
		-1.439	1.262e-05	3.907e-05
		-1.44	1.272e-05	3.899e-05
		-1.441	1.272e-05	3.909e-05
		-1.442	1.282e-05	3.9e-05
		-1.443	1.282e-05	3.911e-05
		-1.444	1.292e-05	3.902e-05
		-1.445	1.292e-05	3.912e-05
		-1.446	1.303e-05	3.904e-05
		-1.447	1.303e-05	3.915e-05
		-1.448	1.314e-05	3.907e-05
		-1.449	1.314e-05	3.917e-05
		-1.45	1.325e-05	3.909e-05
		-1.451	1.325e-05	3.92e-05
		-1.452	1.336e-05	3.911e-05
		-1.453	1.336e-05	3.922e-05
		-1.454	1.348e-05	3.915e-05
		-1.455	1.348e-05	3.926e-05
		-1.456	1.36e-05	3.919e-05
		-1.457	1.36e-05	3.929e-05
		-1.458	1.372e-05	3.922e-05
		-1.459	1.372e-05	3.933e-05
		-1.46	1.384e-05	3.926e-05
		-1.461	1.383e-05	3.937e-05
		-1.462	1.396e-05	3.93e-05
		-1.463	1.396e-05	3.941e-05
		-1.464	1.407e-05	3.934e-05
		-1.465	1.407e-05	3.945e-05
		-1.466	1.419e-05	3.938e-05
		-1.467	1.419e-05	3.95e-05
		-1.468	1.431e-05	3.944e-05
		-1.469	1.431e-05	3.955e-05
		-1.47	1.443e-05	3.949e-05
		-1.471	1.442e-05	3.96e-05
		-1.472	1.454e-05	3.954e-05
		-1.473	1.453e-05	3.967e-05
		-1.474	1.464e-05	3.96e-05
		-1.475	1.463e-05	3.972e-05
		-1.476	1.475e-05	3.966e-05
		-1.477	1.473e-05	3.978e-05
		-1.478	1.485e-05	3.973e-05
		-1.479	1.483e-05	3.985e-05
		-1.48	1.494e-05	3.979e-05
		-1.481	1.492e-05	3.992e-05
		-1.482	1.503e-05	3.986e-05
		-1.483	1.5e-05	3.999e-05
		-1.484	1.511e-05	3.993e-05
		-1.485	1.508e-05	4.006e-05
		-1.486	1.519e-05	4.001e-05
		-1.487	1.515e-05	4.013e-05
		-1.488	1.526e-05	4.008e-05
		-1.489	1.522e-05	4.021e-05
		-1.49	1.532e-05	4.016e-05
		-1.491	1.528e-05	4.03e-05
		-1.492	1.538e-05	4.025e-05
		-1.493	1.534e-05	4.038e-05
		-1.494	1.543e-05	4.033e-05
		-1.495	1.538e-05	4.046e-05
		-1.496	1.547e-05	4.041e-05
		-1.497	1.543e-05	4.055e-05
		-1.498	1.551e-05	4.05e-05
		-1.499	1.546e-05	4.063e-05
		-1.5	1.554e-05	4.058e-05
		-1.501	1.549e-05	4.072e-05
		-1.502	1.557e-05	4.068e-05
		-1.503	1.551e-05	4.081e-05
		-1.504	1.56e-05	4.077e-05
		-1.505	1.554e-05	4.091e-05
		-1.506	1.561e-05	4.087e-05
		-1.507	1.555e-05	4.101e-05
		-1.508	1.563e-05	4.098e-05
		-1.509	1.556e-05	4.112e-05
		-1.51	1.563e-05	4.108e-05
		-1.511	1.557e-05	4.122e-05
		-1.512	1.564e-05	4.118e-05
		-1.513	1.557e-05	4.132e-05
		-1.514	1.564e-05	4.128e-05
		-1.515	1.557e-05	4.142e-05
		-1.516	1.564e-05	4.138e-05
		-1.517	1.557e-05	4.153e-05
		-1.518	1.563e-05	4.149e-05
		-1.519	1.556e-05	4.163e-05
		-1.52	1.563e-05	4.16e-05
		-1.521	1.555e-05	4.174e-05
		-1.522	1.561e-05	4.171e-05
		-1.523	1.554e-05	4.185e-05
		-1.524	1.561e-05	4.182e-05
		-1.525	1.553e-05	4.196e-05
		-1.526	1.56e-05	4.193e-05
		-1.527	1.552e-05	4.208e-05
		-1.528	1.558e-05	4.204e-05
		-1.529	1.551e-05	4.219e-05
		-1.53	1.557e-05	4.216e-05
		-1.531	1.549e-05	4.23e-05
		-1.532	1.556e-05	4.227e-05
		-1.533	1.548e-05	4.241e-05
		-1.534	1.555e-05	4.238e-05
		-1.535	1.547e-05	4.252e-05
		-1.536	1.553e-05	4.249e-05
		-1.537	1.546e-05	4.264e-05
		-1.538	1.552e-05	4.261e-05
		-1.539	1.544e-05	4.275e-05
		-1.54	1.551e-05	4.272e-05
		-1.541	1.543e-05	4.287e-05
		-1.542	1.55e-05	4.285e-05
		-1.543	1.542e-05	4.299e-05
		-1.544	1.549e-05	4.296e-05
		-1.545	1.541e-05	4.311e-05
		-1.546	1.548e-05	4.307e-05
		-1.547	1.541e-05	4.322e-05
		-1.548	1.548e-05	4.319e-05
		-1.549	1.54e-05	4.333e-05
		-1.55	1.547e-05	4.33e-05
		-1.551	1.54e-05	4.344e-05
		-1.552	1.547e-05	4.341e-05
		-1.553	1.54e-05	4.355e-05
		-1.554	1.547e-05	4.352e-05
		-1.555	1.539e-05	4.366e-05
		-1.556	1.547e-05	4.363e-05
		-1.557	1.539e-05	4.377e-05
		-1.558	1.547e-05	4.374e-05
		-1.559	1.54e-05	4.388e-05
		-1.56	1.547e-05	4.385e-05
		-1.561	1.54e-05	4.4e-05
		-1.562	1.548e-05	4.396e-05
		-1.563	1.541e-05	4.41e-05
		-1.564	1.549e-05	4.407e-05
		-1.565	1.542e-05	4.421e-05
		-1.566	1.55e-05	4.417e-05
		-1.567	1.543e-05	4.431e-05
		-1.568	1.551e-05	4.428e-05
		-1.569	1.545e-05	4.442e-05
		-1.57	1.553e-05	4.438e-05
		-1.571	1.546e-05	4.452e-05
		-1.572	1.555e-05	4.449e-05
		-1.573	1.548e-05	4.462e-05
		-1.574	1.557e-05	4.459e-05
		-1.575	1.55e-05	4.473e-05
		-1.576	1.559e-05	4.47e-05
		-1.577	1.553e-05	4.484e-05
		-1.578	1.562e-05	4.481e-05
		-1.579	1.556e-05	4.494e-05
		-1.58	1.565e-05	4.491e-05
		-1.581	1.559e-05	4.504e-05
		-1.582	1.569e-05	4.501e-05
		-1.583	1.562e-05	4.514e-05
		-1.584	1.572e-05	4.51e-05
		-1.585	1.566e-05	4.524e-05
		-1.586	1.576e-05	4.52e-05
		-1.587	1.57e-05	4.533e-05
		-1.588	1.581e-05	4.53e-05
		-1.589	1.575e-05	4.543e-05
		-1.59	1.586e-05	4.539e-05
		-1.591	1.58e-05	4.553e-05
		-1.592	1.591e-05	4.55e-05
		-1.593	1.585e-05	4.563e-05
		-1.594	1.597e-05	4.56e-05
		-1.595	1.591e-05	4.573e-05
		-1.596	1.603e-05	4.57e-05
		-1.597	1.598e-05	4.583e-05
		-1.598	1.609e-05	4.579e-05
		-1.599	1.604e-05	4.592e-05
		-1.6	1.617e-05	4.588e-05
		-1.601	1.612e-05	4.601e-05
		-1.602	1.624e-05	4.597e-05
		-1.603	1.619e-05	4.61e-05
		-1.604	1.632e-05	4.607e-05
		-1.605	1.627e-05	4.62e-05
		-1.606	1.64e-05	4.616e-05
		-1.607	1.636e-05	4.629e-05
		-1.608	1.65e-05	4.626e-05
		-1.609	1.645e-05	4.639e-05
		-1.61	1.659e-05	4.635e-05
		-1.611	1.656e-05	4.648e-05
		-1.612	1.67e-05	4.645e-05
		-1.613	1.666e-05	4.658e-05
		-1.614	1.681e-05	4.655e-05
		-1.615	1.678e-05	4.668e-05
		-1.616	1.693e-05	4.664e-05
		-1.617	1.69e-05	4.677e-05
		-1.618	1.705e-05	4.673e-05
		-1.619	1.703e-05	4.686e-05
		-1.62	1.719e-05	4.682e-05
		-1.621	1.716e-05	4.695e-05
		-1.622	1.733e-05	4.691e-05
		-1.623	1.731e-05	4.704e-05
		-1.624	1.748e-05	4.701e-05
		-1.625	1.746e-05	4.714e-05
		-1.626	1.764e-05	4.711e-05
		-1.627	1.763e-05	4.724e-05
		-1.628	1.781e-05	4.721e-05
		-1.629	1.78e-05	4.734e-05
		-1.63	1.798e-05	4.731e-05
		-1.631	1.797e-05	4.743e-05
		-1.632	1.817e-05	4.74e-05
		-1.633	1.816e-05	4.753e-05
		-1.634	1.836e-05	4.749e-05
		-1.635	1.836e-05	4.762e-05
		-1.636	1.856e-05	4.758e-05
		-1.637	1.856e-05	4.772e-05
		-1.638	1.877e-05	4.769e-05
		-1.639	1.878e-05	4.782e-05
		-1.64	1.898e-05	4.779e-05
		-1.641	1.899e-05	4.792e-05
		-1.642	1.92e-05	4.789e-05
		-1.643	1.921e-05	4.802e-05
		-1.644	1.943e-05	4.799e-05
		-1.645	1.944e-05	4.813e-05
		-1.646	1.965e-05	4.81e-05
		-1.647	1.966e-05	4.823e-05
		-1.648	1.988e-05	4.82e-05
		-1.649	1.989e-05	4.833e-05
		-1.65	2.011e-05	4.829e-05
		-1.651	2.011e-05	4.843e-05
		-1.652	2.033e-05	4.839e-05
		-1.653	2.033e-05	4.852e-05
		-1.654	2.056e-05	4.849e-05
		-1.655	2.056e-05	4.863e-05
		-1.656	2.078e-05	4.86e-05
		-1.657	2.077e-05	4.873e-05
		-1.658	2.099e-05	4.87e-05
		-1.659	2.098e-05	4.884e-05
		-1.66	2.119e-05	4.881e-05
		-1.661	2.118e-05	4.895e-05
		-1.662	2.139e-05	4.892e-05
		-1.663	2.137e-05	4.906e-05
		-1.664	2.158e-05	4.903e-05
		-1.665	2.155e-05	4.917e-05
		-1.666	2.175e-05	4.914e-05
		-1.667	2.171e-05	4.927e-05
		-1.668	2.191e-05	4.924e-05
		-1.669	2.187e-05	4.937e-05
		-1.67	2.206e-05	4.935e-05
		-1.671	2.201e-05	4.948e-05
		-1.672	2.219e-05	4.946e-05
		-1.673	2.214e-05	4.959e-05
		-1.674	2.232e-05	4.957e-05
		-1.675	2.226e-05	4.971e-05
		-1.676	2.243e-05	4.969e-05
		-1.677	2.236e-05	4.983e-05
		-1.678	2.253e-05	4.981e-05
		-1.679	2.246e-05	4.995e-05
		-1.68	2.262e-05	4.992e-05
		-1.681	2.254e-05	5.006e-05
		-1.682	2.27e-05	5.004e-05
		-1.683	2.262e-05	5.018e-05
		-1.684	2.278e-05	5.015e-05
		-1.685	2.268e-05	5.029e-05
		-1.686	2.284e-05	5.027e-05
		-1.687	2.275e-05	5.041e-05
		-1.688	2.289e-05	5.039e-05
		-1.689	2.28e-05	5.053e-05
		-1.69	2.295e-05	5.051e-05
[truncated: 2,709 more rows]

## Sheet: Figure 4c
			PP		CuPP
[truncated: 5,601 more rows]

## Sheet: Figure 5a
	X-axis	Y-axis	Y-axis
[truncated: 7 more rows]

[truncated: 13 more sheets: Figure 5b, Figure 5c, Supplementary Figure 20, Supplementary Figure 21a, Supplementary Figure 22(left), Supplementary Figure 22 (right), Supplementary Figure 23, Supplementary Figure 24, Supplementary Figure 25, Supplementary 27, Supplementary Figure 28, Supplementary Figure 31b, Supplementary Figure 32b]
